# Supplementary material for: Integrated Science Teaching in Atmospheric Ice Nucleation Research: Immersion Freezing Experiments
Source: J Chem Educ. 2023 Mar 8;100(4):1511–22. doi: 10.1021/acs.jchemed.2c01060 (PMC10100551; doi:10.1021/acs.jchemed.2c01060)
Supplement: Supplementary file 1 — ed2c01060_si_001.zip [file ed2c01060_si_001.zip]

Archive with 16 entries (15 files):
- SI_Files/SI_Sect_S1_Module_1_BULK_PROPERTIES.docx
- SI_Files/SI_Sect_S1_Module_2_WT_CRAFT.docx
- SI_Files/SI_Sect_S1_Module_3_SEM_EDX.docx
- SI_Files/SI_Sect_S2_Module_Assessment.docx
- SI_Files/SI_Sect_S7_data/
- SI_Files/SI_Sect_S7_data/Figure_1_data.csv
- SI_Files/SI_Sect_S7_data/Figure_2_data.xlsx
- SI_Files/SI_Sect_S7_data/Figure_4_data.xlsx
- SI_Files/SI_Sect_S7_data/Figure_S1_data.pdf
- SI_Files/SI_Sect_S7_data/Figure_S2_data.csv
- SI_Files/SI_Sect_S7_data/Figure_S3_data.xlsx
- SI_Files/SI_Sect_S7_data/Module2_Figure_2_data.xlsx
- SI_Files/SI_Sect_S7_data/Module2_Figure_3_data.xlsx
- SI_Files/SI_Sect_S7_data/Module3_Figure_4_data.csv
- SI_Files/SI_Sect_S7_data/Module3_Figure_5_data.csv
- SI_Files/Supplemental Information.docx
