# Supplementary material for: Integrated Science Teaching in Atmospheric Ice Nucleation Research: Immersion Freezing Experiments
Source: J Chem Educ. 2023 Mar 8;100(4):1511–22. doi: 10.1021/acs.jchemed.2c01060 (PMC10100551; doi:10.1021/acs.jchemed.2c01060)
Supplement: Supplementary file 1 — ed2c01060_si_001.zip [file ed2c01060_si_001.zip › SI_Files/SI_Sect_S7_data/Figure_1_data.csv]

T_dC	Tap_water_FF	illite_NX_FF	HPLC_FF	Filtered_Tap_FF	Homogeneous_T	Homogeneous_FF
0	0	0	0	0	-23.25	0
-0.5	0	0	0	0	-23.35	0
-1	0	0	0	0	-23.45	0
-1.5	0	0	0	0	-23.55	0
-2	0	0	0	0	-23.65	0
-2.5	0	0	0	0	-23.75	0
-3	0	0	0	0	-23.85	0
-3.5	0	0	0	0	-23.95	0
-4	0	0	0	0	-24.05	0
-4.5	0	0	0	0	-24.15	0
-5	0	0	0	0	-24.25	0
-5.5	0	0	0	0	-24.35	0
-6	0	0	0	0	-24.45	0
-6.5	0	0	0	0	-24.55	0
-7	0	0	0	0	-24.65	0
-7.5	0	0	0	0	-24.75	0
-8	0.0142857	0	0	0	-24.85	0
-8.5	0.0285714	0	0	0	-24.95	0
-9	0.0428571	0	0	0	-25.05	0
-9.5	0.0428571	0	0	0	-25.15	0
-10	0.0571429	0	0	0	-25.25	0
-10.5	0.0857143	0	0	0	-25.35	0
-11	0.1	0	0	0	-25.45	0
-11.5	0.142857	0	0	0	-25.55	0
-12	0.142857	0	0	0	-25.65	0
-12.5	0.171429	0	0	0	-25.75	0
-13	0.242857	0.0142857	0	0	-25.85	0
-13.5	0.257143	0.0285714	0	0	-25.95	0
-14	0.314286	0.0428571	0	0	-26.05	0
-14.5	0.357143	0.0428571	0	0	-26.15	0
-15	0.4	0.0571429	0	0.0142857	-26.25	0
-15.5	0.414286	0.0857143	0.00285714	0.0428571	-26.35	0
-16	0.442857	0.1	0.00285714	0.0571429	-26.45	0
-16.5	0.5	0.128571	0.00285714	0.0714286	-26.55	0
-17	0.557143	0.142857	0.00285714	0.0714286	-26.65	0
-17.5	0.642857	0.171429	0.00285714	0.0714286	-26.75	0
-18	0.642857	0.185714	0.00285714	0.1	-26.85	0
-18.5	0.728571	0.228571	0.00571429	0.128571	-26.95	0
-19	0.771429	0.3	0.00571429	0.171429	-27.05	0
-19.5	0.8	0.314286	0.00571429	0.214286	-27.15	0
-20	0.9	0.414286	0.00857143	0.285714	-27.25	0
-20.5	0.971429	0.557143	0.00857143	0.328571	-27.35	0
-21	0.985714	0.642857	0.00857143	0.371429	-27.45	0
-21.5	1	0.814286	0.00857143	0.5	-27.55	0
-22	1	0.971429	0.0114286	0.514286	-27.65	0
-22.5	1	1	0.0114286	0.571429	-27.75	0
-23	1	1	0.0114286	0.742857	-27.85	0
-23.5	1	1	0.0114286	0.828571	-27.95	0
-24	1	1	0.0142857	0.914286	-28.05	0
-24.5	1	1	0.0171429	0.971429	-28.15	0
-25	1	1	0.0228571	1	-28.25	0
-25.5	1	1	0.0257143	1	-28.35	0
-26	1	1	0.0257143	1	-28.45	0
-26.5	1	1	0.0257143	1	-28.55	0
-27	1	1	0.0257143	1	-28.65	1.11E-16
-27.5	1	1	0.0314286	1	-28.75	3.33E-16
-28	1	1	0.0371429	1	-28.85	9.99E-16
-28.5	1	1	0.0485714	1	-28.95	2.89E-15
-29	1	1	0.0657143	1	-29.05	7.99E-15
-29.5	1	1	0.0828571	1	-29.15	2.15E-14
-30	1	1	0.0914286	1	-29.25	5.68E-14
-30.5	1	1	0.0857143	1	-29.35	1.48E-13
-31	1	1	0.0964286	1	-29.45	3.78E-13
-31.5	1	1	0.0964286	1	-29.55	9.54E-13
-32	1	1	0.107143	1	-29.65	2.38E-12
-32.5	1	1	0.125	1	-29.75	5.84E-12
-33	1	1	0.142857	1	-29.85	1.42E-11
-33.5	1	1	0.385714	1	-29.95	3.39E-11
-34	1	1	0.835714	1	-30.05	8.02E-11
-34.5	1	1	0.996429	1	-30.15	1.87E-10
-35	1	1	0.996429	1	-30.25	4.32E-10
-35.5	1	1	0.996429	1	-30.35	9.85E-10
-36	1	1	0.996429	1	-30.45	2.22E-09
-36.5	1	1	0.996429	1	-30.55	4.94E-09
-37	1	1	0.996429	1	-30.65	1.09E-08
-37.5	1	1	0.996429	1	-30.75	2.37E-08
-38	1	1	0.996429	1	-30.85	5.09E-08
-38.5	1	1	0.996429	1	-30.95	1.08E-07
-39	1	1	0.996429	1	-31.05	2.29E-07
-39.5	1	1	0.996429	1	-31.15	4.77E-07
-40	1	1	0.996429	1	-31.25	9.84E-07
					-31.35	2.01E-06
					-31.45	4.06E-06
					-31.55	8.14E-06
					-31.65	1.61E-05
					-31.75	3.17E-05
					-31.85	6.18E-05
					-31.95	0.000119106
					-32.05	0.000227642
					-32.15	0.000431199
					-32.25	0.000809567
					-32.35	0.00150662
					-32.45	0.00277926
					-32.55	0.00508143
					-32.65	0.00920567
					-32.75	0.0165152
					-32.85	0.0293088
					-32.95	0.0513519
					-33.05	0.0885329
					-33.15	0.149353
					-33.25	0.244315
					-33.35	0.382152
					-33.45	0.560268
					-33.55	0.751345
					-33.65	0.903724
					-33.75	0.97993
					-33.85	0.998468
					-33.95	0.999977
					-34.05	1
					-34.15	1
					-34.25	1
					-34.35	1
					-34.45	1
					-34.55	1
					-34.65	1
					-34.75	1
					-34.85	1
					-34.95	1
					-35.05	1
					-35.15	1
					-35.25	1
					-35.35	1
					-35.45	1
					-35.55	1
					-35.65	1
					-35.75	1
					-35.85	1
					-35.95	1
					-36.05	1
					-36.15	1
					-36.25	1
					-36.35	1
					-36.45	1
					-36.55	1
					-36.65	1
					-36.75	1
					-36.85	1
					-36.95	1
					-37.05	1
					-37.15	1
					-37.25	1
					-37.35	1
					-37.45	1
					-37.55	1
					-37.65	1
					-37.75	1
					-37.85	1
					-37.95	1
					-38.05	1
					-38.15	1
					-38.25	1
					-38.35	1
					-38.45	1
					-38.55	1
					-38.65	1
					-38.75	1
					-38.85	1
					-38.95	1
					-39.05	1
					-39.15	1
					-39.25	1
					-39.35	1
					-39.45	1
					-39.55	1
					-39.65	1
					-39.75	1
					-39.85	1
					-39.95	1
					-40.05	1
					-40.15	1
					-40.25	1
					-40.35	1
					-40.45	1
					-40.55	1
					-40.65	1
					-40.75	1
					-40.85	1
					-40.95	1
					-41.05	1
					-41.15	1
					-41.25	1
					-41.35	1
					-41.45	1
					-41.55	1
					-41.65	1
					-41.75	1
					-41.85	1
					-41.95	1
					-42.05	1
					-42.15	1
					-42.25	1
					-42.35	1
					-42.45	1
					-42.55	1
					-42.65	1
					-42.75	1
					-42.85	1
					-42.95	1
					-43.05	1
					-43.15	1
					-43.25	1
					-43.35	1
					-43.45	1
					-43.55	1
					-43.65	1
					-43.75	1
					-43.85	1
					-43.95	1
					-44.05	1
					-44.15	1
					-44.25	1
					-44.35	1
					-44.45	1
					-44.55	1
					-44.65	1
					-44.75	1
					-44.85	1
					-44.95	1
					-45.05	1
					-45.15	1
					-45.25	1
					-45.35	1
					-45.45	1
					-45.55	1
					-45.65	1
					-45.75	1
					-45.85	1
					-45.95	1
					-46.05	1
					-46.15	1
					-46.25	1
					-46.35	1
					-46.45	1
					-46.55	1
					-46.65	1
					-46.75	1
					-46.85	1
					-46.95	1
					-47.05	1
					-47.15	1
					-47.25	1
					-47.35	1
					-47.45	1
					-47.55	1
					-47.65	1
					-47.75	1
					-47.85	1
					-47.95	1
					-48.05	1
					-48.15	1
