# Supplementary material for: Integrated Science Teaching in Atmospheric Ice Nucleation Research: Immersion Freezing Experiments
Source: J Chem Educ. 2023 Mar 8;100(4):1511–22. doi: 10.1021/acs.jchemed.2c01060 (PMC10100551; doi:10.1021/acs.jchemed.2c01060)
Supplement: Supplementary file 1 — ed2c01060_si_001.zip [file ed2c01060_si_001.zip › SI_Files/SI_Sect_S7_data/Figure_2_data.xlsx]

## Sheet: Lower_confidence_band_Filtered_
LC_Filtered_Tap_T	LC_Filtered_Tap_FF
-40	1.00032
-39.799	1.00032
-39.598	1.00032
-39.397	1.00032
-39.196	1.00032
-38.995	1.00032
-38.794	1.00032
-38.593	1.00032
-38.392	1.00032
-38.191	1.00032
-37.9899	1.00032
-37.7889	1.00032
-37.5879	1.00032
-37.3869	1.00032
-37.1859	1.00032
-36.9849	1.00031
-36.7839	1.00031
-36.5829	1.00031
-36.3819	1.00031
-36.1809	1.0003
-35.9799	1.0003
-35.7789	1.0003
-35.5779	1.00029
-35.3769	1.00029
-35.1759	1.00028
-34.9749	1.00027
-34.7739	1.00027
-34.5729	1.00026
-34.3719	1.00025
-34.1709	1.00023
-33.9698	1.00022
-33.7688	1.0002
-33.5678	1.00018
-33.3668	1.00016
-33.1658	1.00013
-32.9648	1.0001
-32.7638	1.00007
-32.5628	1.00003
-32.3618	0.999977
-32.1608	0.999921
-31.9598	0.999856
-31.7588	0.999781
-31.5578	0.999693
-31.3568	0.999592
-31.1558	0.999474
-30.9548	0.999336
-30.7538	0.999177
-30.5528	0.998991
-30.3518	0.998776
-30.1508	0.998525
-29.9497	0.998234
-29.7487	0.997895
-29.5477	0.997501
-29.3467	0.997042
-29.1457	0.996508
-28.9447	0.995887
-28.7437	0.995163
-28.5427	0.99432
-28.3417	0.993338
-28.1407	0.992194
-27.9397	0.990861
-27.7387	0.989309
-27.5377	0.987502
-27.3367	0.985397
-27.1357	0.98295
-26.9347	0.980106
-26.7337	0.976806
-26.5327	0.972984
-26.3317	0.968568
-26.1307	0.963479
-25.9296	0.957633
-25.7286	0.950941
-25.5276	0.943306
-25.3266	0.934631
-25.1256	0.924813
-24.9246	0.913746
-24.7236	0.901323
-24.5226	0.887439
-24.3216	0.871992
-24.1206	0.854888
-23.9196	0.836044
-23.7186	0.815391
-23.5176	0.792885
-23.3166	0.768505
-23.1156	0.742261
-22.9146	0.7142
-22.7136	0.684404
-22.5126	0.652998
-22.3116	0.620148
-22.1106	0.586063
-21.9095	0.550994
-21.7085	0.515236
-21.5075	0.479123
-21.3065	0.443022
-21.1055	0.407319
-20.9045	0.372401
-20.7035	0.33863
-20.5025	0.306328
-20.3015	0.275757
-20.1005	0.247116
-19.8995	0.220534
-19.6985	0.196077
-19.4975	0.173753
-19.2965	0.153521
-19.0955	0.135302
-18.8945	0.118988
-18.6935	0.104452
-18.4925	0.0915543
-18.2915	0.0801494
-18.0905	0.0700929
-17.8894	0.0612442
-17.6884	0.0534696
-17.4874	0.0466445
-17.2864	0.040655
-17.0854	0.0353979
-16.8844	0.0307816
-16.6834	0.0267252
-16.4824	0.0231585
-16.2814	0.0200206
-16.0804	0.017259
-15.8794	0.0148284
-15.6784	0.0126894
-15.4774	0.0108079
-15.2764	0.00915393
-15.0754	0.00770101
-14.8744	0.00642576
-14.6734	0.00530742
-14.4724	0.0043275
-14.2714	0.00346959
-14.0704	0.00271907
-13.8693	0.002063
-13.6683	0.00148987
-13.4673	0.000989517
-13.2663	0.000552943
-13.0653	0.000172218
-12.8643	-0.000159646
-12.6633	-0.000448795
-12.4623	-0.00070063
-12.2613	-0.000919889
-12.0603	-0.00111073
-11.8593	-0.00127678
-11.6583	-0.00142123
-11.4573	-0.00154685
-11.2563	-0.00165608
-11.0553	-0.00175105
-10.8543	-0.00183359
-10.6533	-0.00190532
-10.4523	-0.00196765
-10.2513	-0.00202181
-10.0503	-0.00206885
-9.84925	-0.00210972
-9.64824	-0.00214521
-9.44724	-0.00217604
-9.24623	-0.00220281
-9.04523	-0.00222606
-8.84422	-0.00224624
-8.64322	-0.00226377
-8.44221	-0.00227899
-8.24121	-0.0022922
-8.0402	-0.00230366
-7.8392	-0.00231362
-7.63819	-0.00232226
-7.43719	-0.00232976
-7.23618	-0.00233628
-7.03518	-0.00234193
-6.83417	-0.00234683
-6.63317	-0.00235109
-6.43216	-0.00235479
-6.23116	-0.00235799
-6.03015	-0.00236078
-5.82915	-0.00236319
-5.62814	-0.00236529
-5.42714	-0.00236711
-5.22613	-0.00236869
-5.02513	-0.00237006
-4.82412	-0.00237125
-4.62312	-0.00237228
-4.42211	-0.00237318
-4.22111	-0.00237395
-4.0201	-0.00237463
-3.8191	-0.00237521
-3.61809	-0.00237572
-3.41709	-0.00237616
-3.21608	-0.00237655
-3.01508	-0.00237688
-2.81407	-0.00237717
-2.61307	-0.00237742
-2.41206	-0.00237763
-2.21106	-0.00237782
-2.01005	-0.00237798
-1.80905	-0.00237813
-1.60804	-0.00237825
-1.40704	-0.00237836
-1.20603	-0.00237845
-1.00503	-0.00237853
-0.80402	-0.0023786
-0.603015	-0.00237866
-0.40201	-0.00237871
-0.201005	-0.00237876
0	-0.0023788

## Sheet: Lower_confidence_band_HPLC
LC_HPLC_T	LC_HPLC_FF
-40	0.984195
-39.799	0.984195
-39.598	0.984195
-39.397	0.984195
-39.196	0.984195
-38.995	0.984195
-38.794	0.984195
-38.593	0.984195
-38.392	0.984195
-38.191	0.984195
-37.9899	0.984195
-37.7889	0.984195
-37.5879	0.984195
-37.3869	0.984195
-37.1859	0.984194
-36.9849	0.984193
-36.7839	0.984189
-36.5829	0.984182
-36.3819	0.984167
-36.1809	0.984133
-35.9799	0.984062
-35.7789	0.983907
-35.5779	0.983569
-35.3769	0.982822
-35.1759	0.981149
-34.9749	0.977335
-34.7739	0.968626
-34.5729	0.949617
-34.3719	0.912186
-34.1709	0.846737
-33.9698	0.744925
-33.7688	0.605272
-33.5678	0.437725
-33.3668	0.271984
-33.1658	0.148534
-32.9648	0.0769495
-32.7638	0.0416563
-32.5628	0.0256873
-32.3618	0.0184797
-32.1608	0.0148311
-31.9598	0.0126967
-31.7588	0.0114222
-31.5578	0.0107012
-31.3568	0.0103134
-31.1558	0.0101114
-30.9548	0.0100082
-30.7538	0.00995604
-30.5528	0.00992986
-30.3518	0.00991677
-30.1508	0.00991024
-29.9497	0.00990698
-29.7487	0.00990536
-29.5477	0.00990456
-29.3467	0.00990415
-29.1457	0.00990395
-28.9447	0.00990386
-28.7437	0.00990381
-28.5427	0.00990378
-28.3417	0.00990377
-28.1407	0.00990376
-27.9397	0.00990376
-27.7387	0.00990376
-27.5377	0.00990376
-27.3367	0.00990376
-27.1357	0.00990376
-26.9347	0.00990376
-26.7337	0.00990376
-26.5327	0.00990376
-26.3317	0.00990376
-26.1307	0.00990376
-25.9296	0.00990376
-25.7286	0.00990376
-25.5276	0.00990376
-25.3266	0.00990376
-25.1256	0.00990376
-24.9246	0.00990376
-24.7236	0.00990376
-24.5226	0.00990376
-24.3216	0.00990376
-24.1206	0.00990376
-23.9196	0.00990376
-23.7186	0.00990376
-23.5176	0.00990376
-23.3166	0.00990376
-23.1156	0.00990376
-22.9146	0.00990376
-22.7136	0.00990376
-22.5126	0.00990376
-22.3116	0.00990376
-22.1106	0.00990376
-21.9095	0.00990376
-21.7085	0.00990376
-21.5075	0.00990376
-21.3065	0.00990376
-21.1055	0.00990376
-20.9045	0.00990376
-20.7035	0.00990376
-20.5025	0.00990376
-20.3015	0.00990376
-20.1005	0.00990376
-19.8995	0.00990376
-19.6985	0.00990376
-19.4975	0.00990376
-19.2965	0.00990376
-19.0955	0.00990376
-18.8945	0.00990376
-18.6935	0.00990376
-18.4925	0.00990376
-18.2915	0.00990376
-18.0905	0.00990376
-17.8894	0.00990376
-17.6884	0.00990376
-17.4874	0.00990376
-17.2864	0.00990376
-17.0854	0.00990376
-16.8844	0.00990376
-16.6834	0.00990376
-16.4824	0.00990376
-16.2814	0.00990376
-16.0804	0.00990376
-15.8794	0.00990376
-15.6784	0.00990376
-15.4774	0.00990376
-15.2764	0.00990376
-15.0754	0.00990376
-14.8744	0.00990376
-14.6734	0.00990376
-14.4724	0.00990376
-14.2714	0.00990376
-14.0704	0.00990376
-13.8693	0.00990376
-13.6683	0.00990376
-13.4673	0.00990376
-13.2663	0.00990376
-13.0653	0.00990376
-12.8643	0.00990376
-12.6633	0.00990376
-12.4623	0.00990376
-12.2613	0.00990376
-12.0603	0.00990376
-11.8593	0.00990376
-11.6583	0.00990376
-11.4573	0.00990376
-11.2563	0.00990376
-11.0553	0.00990376
-10.8543	0.00990376
-10.6533	0.00990376
-10.4523	0.00990376
-10.2513	0.00990376
-10.0503	0.00990376
-9.84925	0.00990376
-9.64824	0.00990376
-9.44724	0.00990376
-9.24623	0.00990376
-9.04523	0.00990376
-8.84422	0.00990376
-8.64322	0.00990376
-8.44221	0.00990376
-8.24121	0.00990376
-8.0402	0.00990376
-7.8392	0.00990376
-7.63819	0.00990376
-7.43719	0.00990376
-7.23618	0.00990376
-7.03518	0.00990376
-6.83417	0.00990376
-6.63317	0.00990376
-6.43216	0.00990376
-6.23116	0.00990376
-6.03015	0.00990376
-5.82915	0.00990376
-5.62814	0.00990376
-5.42714	0.00990376
-5.22613	0.00990376
-5.02513	0.00990376
-4.82412	0.00990376
-4.62312	0.00990376
-4.42211	0.00990376
-4.22111	0.00990376
-4.0201	0.00990376
-3.8191	0.00990376
-3.61809	0.00990376
-3.41709	0.00990376
-3.21608	0.00990376
-3.01508	0.00990376
-2.81407	0.00990376
-2.61307	0.00990376
-2.41206	0.00990376
-2.21106	0.00990376
-2.01005	0.00990376
-1.80905	0.00990376
-1.60804	0.00990376
-1.40704	0.00990376
-1.20603	0.00990376
-1.00503	0.00990376
-0.80402	0.00990376
-0.603015	0.00990376
-0.40201	0.00990376
-0.201005	0.00990376
0	0.00990376

## Sheet: Lower_confidence_band_Tap
LC_Tap_water_T	LC_Tap_water_FF
-40	1.00199
-39.799	1.00199
-39.598	1.00199
-39.397	1.00199
-39.196	1.00199
-38.995	1.00198
-38.794	1.00198
-38.593	1.00198
-38.392	1.00198
-38.191	1.00197
-37.9899	1.00197
-37.7889	1.00197
-37.5879	1.00196
-37.3869	1.00196
-37.1859	1.00195
-36.9849	1.00195
-36.7839	1.00194
-36.5829	1.00194
-36.3819	1.00193
-36.1809	1.00192
-35.9799	1.00191
-35.7789	1.00191
-35.5779	1.0019
-35.3769	1.00188
-35.1759	1.00187
-34.9749	1.00186
-34.7739	1.00185
-34.5729	1.00183
-34.3719	1.00181
-34.1709	1.00179
-33.9698	1.00177
-33.7688	1.00175
-33.5678	1.00172
-33.3668	1.00169
-33.1658	1.00166
-32.9648	1.00163
-32.7638	1.00159
-32.5628	1.00155
-32.3618	1.00151
-32.1608	1.00146
-31.9598	1.0014
-31.7588	1.00134
-31.5578	1.00127
-31.3568	1.0012
-31.1558	1.00112
-30.9548	1.00103
-30.7538	1.00094
-30.5528	1.00083
-30.3518	1.00071
-30.1508	1.00058
-29.9497	1.00044
-29.7487	1.00029
-29.5477	1.00011
-29.3467	0.999925
-29.1457	0.999718
-28.9447	0.999489
-28.7437	0.999237
-28.5427	0.99896
-28.3417	0.998655
-28.1407	0.998319
-27.9397	0.99795
-27.7387	0.997543
-27.5377	0.997095
-27.3367	0.996602
-27.1357	0.996059
-26.9347	0.995461
-26.7337	0.994802
-26.5327	0.994077
-26.3317	0.993279
-26.1307	0.992399
-25.9296	0.991431
-25.7286	0.990365
-25.5276	0.989191
-25.3266	0.987899
-25.1256	0.986476
-24.9246	0.984912
-24.7236	0.983191
-24.5226	0.981299
-24.3216	0.97922
-24.1206	0.976937
-23.9196	0.974432
-23.7186	0.971686
-23.5176	0.968678
-23.3166	0.965388
-23.1156	0.961793
-22.9146	0.95787
-22.7136	0.953595
-22.5126	0.948943
-22.3116	0.943888
-22.1106	0.938406
-21.9095	0.932468
-21.7085	0.926048
-21.5075	0.919118
-21.3065	0.91165
-21.1055	0.903618
-20.9045	0.894992
-20.7035	0.885748
-20.5025	0.875858
-20.3015	0.865298
-20.1005	0.854045
-19.8995	0.842078
-19.6985	0.82938
-19.4975	0.815936
-19.2965	0.801734
-19.0955	0.786768
-18.8945	0.771035
-18.6935	0.75454
-18.4925	0.737291
-18.2915	0.719302
-18.0905	0.700597
-17.8894	0.681203
-17.6884	0.661155
-17.4874	0.640496
-17.2864	0.619275
-17.0854	0.597551
-16.8844	0.575387
-16.6834	0.552856
-16.4824	0.530037
-16.2814	0.507018
-16.0804	0.483891
-15.8794	0.460753
-15.6784	0.437706
-15.4774	0.414852
-15.2764	0.39229
-15.0754	0.370119
-14.8744	0.348429
-14.6734	0.327304
-14.4724	0.306817
-14.2714	0.287032
-14.0704	0.268002
-13.8693	0.249769
-13.6683	0.232362
-13.4673	0.215802
-13.2663	0.200098
-13.0653	0.185252
-12.8643	0.171257
-12.6633	0.158098
-12.4623	0.145754
-12.2613	0.134201
-12.0603	0.123407
-11.8593	0.113341
-11.6583	0.103968
-11.4573	0.0952502
-11.2563	0.0871507
-11.0553	0.0796319
-10.8543	0.0726565
-10.6533	0.0661883
-10.4523	0.0601924
-10.2513	0.0546354
-10.0503	0.0494857
-9.84925	0.0447141
-9.64824	0.0402929
-9.44724	0.036197
-9.24623	0.032403
-9.04523	0.0288893
-8.84422	0.0256361
-8.64322	0.0226252
-8.44221	0.0198397
-8.24121	0.0172639
-8.0402	0.0148832
-7.8392	0.0126839
-7.63819	0.0106534
-7.43719	0.00877957
-7.23618	0.00705135
-7.03518	0.00545822
-6.83417	0.00399035
-6.63317	0.00263853
-6.43216	0.00139416
-6.23116	0.000249181
-6.03015	-0.00080392
-5.82915	-0.00177215
-5.62814	-0.00266204
-5.42714	-0.00347965
-5.22613	-0.00423062
-5.02513	-0.00492019
-4.82412	-0.0055532
-4.62312	-0.00613416
-4.42211	-0.00666722
-4.22111	-0.00715623
-4.0201	-0.00760473
-3.8191	-0.008016
-3.61809	-0.00839307
-3.41709	-0.00873873
-3.21608	-0.00905555
-3.01508	-0.00934589
-2.81407	-0.00961193
-2.61307	-0.00985568
-2.41206	-0.010079
-2.21106	-0.0102835
-2.01005	-0.0104709
-1.80905	-0.0106424
-1.60804	-0.0107995
-1.40704	-0.0109434
-1.20603	-0.0110751
-1.00503	-0.0111957
-0.80402	-0.0113061
-0.603015	-0.0114072
-0.40201	-0.0114997
-0.201005	-0.0115844
0	-0.0116619

## Sheet: Lower_prediction_band_Filtered_
LP_Filtered_Tap_T	LP_Filtered_Tap_FF
-40	0.961165
-39.799	0.961164
-39.598	0.961164
-39.397	0.961164
-39.196	0.961163
-38.995	0.961163
-38.794	0.961162
-38.593	0.961162
-38.392	0.961161
-38.191	0.96116
-37.9899	0.961159
-37.7889	0.961158
-37.5879	0.961157
-37.3869	0.961155
-37.1859	0.961153
-36.9849	0.961151
-36.7839	0.961149
-36.5829	0.961146
-36.3819	0.961143
-36.1809	0.961139
-35.9799	0.961135
-35.7789	0.961131
-35.5779	0.961125
-35.3769	0.961118
-35.1759	0.961111
-34.9749	0.961102
-34.7739	0.961092
-34.5729	0.961081
-34.3719	0.961068
-34.1709	0.961052
-33.9698	0.961035
-33.7688	0.961014
-33.5678	0.96099
-33.3668	0.960963
-33.1658	0.960931
-32.9648	0.960895
-32.7638	0.960852
-32.5628	0.960803
-32.3618	0.960747
-32.1608	0.960681
-31.9598	0.960606
-31.7588	0.960518
-31.5578	0.960417
-31.3568	0.9603
-31.1558	0.960165
-30.9548	0.960009
-30.7538	0.959829
-30.5528	0.95962
-30.3518	0.959379
-30.1508	0.959101
-29.9497	0.958779
-29.7487	0.958407
-29.5477	0.957976
-29.3467	0.957479
-29.1457	0.956905
-28.9447	0.956241
-28.7437	0.955474
-28.5427	0.954589
-28.3417	0.953566
-28.1407	0.952385
-27.9397	0.951021
-27.7387	0.949448
-27.5377	0.947634
-27.3367	0.945542
-27.1357	0.943132
-26.9347	0.940358
-26.7337	0.937166
-26.5327	0.933498
-26.3317	0.929287
-26.1307	0.924459
-25.9296	0.918933
-25.7286	0.912619
-25.5276	0.905419
-25.3266	0.897227
-25.1256	0.887933
-24.9246	0.877419
-24.7236	0.865565
-24.5226	0.85225
-24.3216	0.837357
-24.1206	0.820775
-23.9196	0.802406
-23.7186	0.782167
-23.5176	0.76
-23.3166	0.735875
-23.1156	0.709798
-22.9146	0.681814
-22.7136	0.652013
-22.5126	0.620535
-22.3116	0.587566
-22.1106	0.553344
-21.9095	0.518152
-21.7085	0.482313
-21.5075	0.446179
-21.3065	0.410124
-21.1055	0.37452
-20.9045	0.339731
-20.7035	0.306088
-20.5025	0.273882
-20.3015	0.243352
-20.1005	0.214675
-19.8995	0.187973
-19.6985	0.163306
-19.4975	0.140684
-19.2965	0.120076
-19.0955	0.101411
-18.8945	0.0845948
-18.6935	0.0695144
-18.4925	0.0560452
-18.2915	0.0440577
-18.0905	0.0334222
-17.8894	0.0240116
-17.6884	0.0157047
-17.4874	0.00838729
-17.2864	0.0019532
-17.0854	-0.00369505
-16.8844	-0.00864639
-16.6834	-0.0129813
-16.4824	-0.0167723
-16.2814	-0.0200844
-16.0804	-0.0229754
-15.8794	-0.0254968
-15.6784	-0.0276944
-15.4774	-0.0296084
-15.2764	-0.0312746
-15.0754	-0.0327242
-14.8744	-0.0339849
-14.6734	-0.0350808
-14.4724	-0.0360331
-14.2714	-0.0368603
-14.0704	-0.0375786
-13.8693	-0.0382023
-13.6683	-0.0387436
-13.4673	-0.0392133
-13.2663	-0.0396208
-13.0653	-0.0399744
-12.8643	-0.040281
-12.6633	-0.0405469
-12.4623	-0.0407774
-12.2613	-0.0409773
-12.0603	-0.0411506
-11.8593	-0.0413008
-11.6583	-0.041431
-11.4573	-0.0415439
-11.2563	-0.0416417
-11.0553	-0.0417264
-10.8543	-0.0417999
-10.6533	-0.0418635
-10.4523	-0.0419186
-10.2513	-0.0419664
-10.0503	-0.0420078
-9.84925	-0.0420437
-9.64824	-0.0420747
-9.44724	-0.0421016
-9.24623	-0.042125
-9.04523	-0.0421452
-8.84422	-0.0421627
-8.64322	-0.0421778
-8.44221	-0.042191
-8.24121	-0.0422023
-8.0402	-0.0422122
-7.8392	-0.0422207
-7.63819	-0.0422281
-7.43719	-0.0422345
-7.23618	-0.0422401
-7.03518	-0.0422449
-6.83417	-0.042249
-6.63317	-0.0422526
-6.43216	-0.0422558
-6.23116	-0.0422585
-6.03015	-0.0422608
-5.82915	-0.0422629
-5.62814	-0.0422646
-5.42714	-0.0422661
-5.22613	-0.0422675
-5.02513	-0.0422686
-4.82412	-0.0422696
-4.62312	-0.0422704
-4.42211	-0.0422712
-4.22111	-0.0422718
-4.0201	-0.0422724
-3.8191	-0.0422729
-3.61809	-0.0422733
-3.41709	-0.0422736
-3.21608	-0.042274
-3.01508	-0.0422742
-2.81407	-0.0422745
-2.61307	-0.0422747
-2.41206	-0.0422749
-2.21106	-0.042275
-2.01005	-0.0422751
-1.80905	-0.0422753
-1.60804	-0.0422753
-1.40704	-0.0422754
-1.20603	-0.0422755
-1.00503	-0.0422756
-0.80402	-0.0422756
-0.603015	-0.0422757
-0.40201	-0.0422757
-0.201005	-0.0422758
0	-0.0422758

## Sheet: Lower_prediction_band_HPLC
LP_HPLC_T	LP_HPLC_FF
-40	0.942229
-39.799	0.942229
-39.598	0.942229
-39.397	0.942229
-39.196	0.942229
-38.995	0.942229
-38.794	0.942229
-38.593	0.942229
-38.392	0.942229
-38.191	0.942229
-37.9899	0.942229
-37.7889	0.942229
-37.5879	0.942228
-37.3869	0.942228
-37.1859	0.942226
-36.9849	0.942223
-36.7839	0.942218
-36.5829	0.942206
-36.3819	0.942182
-36.1809	0.942133
-35.9799	0.942031
-35.7789	0.941823
-35.5779	0.941394
-35.3769	0.940506
-35.1759	0.938662
-34.9749	0.93482
-34.7739	0.926815
-34.5729	0.910325
-34.3719	0.877564
-34.1709	0.817272
-33.9698	0.718726
-33.7688	0.579312
-33.5678	0.41096
-33.3668	0.245863
-33.1658	0.121468
-32.9648	0.0459657
-32.7638	0.00493641
-32.5628	-0.0166785
-32.3618	-0.0279964
-32.1608	-0.0338666
-31.9598	-0.0368719
-31.7588	-0.0383924
-31.5578	-0.0391547
-31.3568	-0.0395347
-31.1558	-0.0397233
-30.9548	-0.0398167
-30.7538	-0.0398628
-30.5528	-0.0398856
-30.3518	-0.0398969
-30.1508	-0.0399025
-29.9497	-0.0399052
-29.7487	-0.0399066
-29.5477	-0.0399072
-29.3467	-0.0399075
-29.1457	-0.0399077
-28.9447	-0.0399078
-28.7437	-0.0399078
-28.5427	-0.0399079
-28.3417	-0.0399079
-28.1407	-0.0399079
-27.9397	-0.0399079
-27.7387	-0.0399079
-27.5377	-0.0399079
-27.3367	-0.0399079
-27.1357	-0.0399079
-26.9347	-0.0399079
-26.7337	-0.0399079
-26.5327	-0.0399079
-26.3317	-0.0399079
-26.1307	-0.0399079
-25.9296	-0.0399079
-25.7286	-0.0399079
-25.5276	-0.0399079
-25.3266	-0.0399079
-25.1256	-0.0399079
-24.9246	-0.0399079
-24.7236	-0.0399079
-24.5226	-0.0399079
-24.3216	-0.0399079
-24.1206	-0.0399079
-23.9196	-0.0399079
-23.7186	-0.0399079
-23.5176	-0.0399079
-23.3166	-0.0399079
-23.1156	-0.0399079
-22.9146	-0.0399079
-22.7136	-0.0399079
-22.5126	-0.0399079
-22.3116	-0.0399079
-22.1106	-0.0399079
-21.9095	-0.0399079
-21.7085	-0.0399079
-21.5075	-0.0399079
-21.3065	-0.0399079
-21.1055	-0.0399079
-20.9045	-0.0399079
-20.7035	-0.0399079
-20.5025	-0.0399079
-20.3015	-0.0399079
-20.1005	-0.0399079
-19.8995	-0.0399079
-19.6985	-0.0399079
-19.4975	-0.0399079
-19.2965	-0.0399079
-19.0955	-0.0399079
-18.8945	-0.0399079
-18.6935	-0.0399079
-18.4925	-0.0399079
-18.2915	-0.0399079
-18.0905	-0.0399079
-17.8894	-0.0399079
-17.6884	-0.0399079
-17.4874	-0.0399079
-17.2864	-0.0399079
-17.0854	-0.0399079
-16.8844	-0.0399079
-16.6834	-0.0399079
-16.4824	-0.0399079
-16.2814	-0.0399079
-16.0804	-0.0399079
-15.8794	-0.0399079
-15.6784	-0.0399079
-15.4774	-0.0399079
-15.2764	-0.0399079
-15.0754	-0.0399079
-14.8744	-0.0399079
-14.6734	-0.0399079
-14.4724	-0.0399079
-14.2714	-0.0399079
-14.0704	-0.0399079
-13.8693	-0.0399079
-13.6683	-0.0399079
-13.4673	-0.0399079
-13.2663	-0.0399079
-13.0653	-0.0399079
-12.8643	-0.0399079
-12.6633	-0.0399079
-12.4623	-0.0399079
-12.2613	-0.0399079
-12.0603	-0.0399079
-11.8593	-0.0399079
-11.6583	-0.0399079
-11.4573	-0.0399079
-11.2563	-0.0399079
-11.0553	-0.0399079
-10.8543	-0.0399079
-10.6533	-0.0399079
-10.4523	-0.0399079
-10.2513	-0.0399079
-10.0503	-0.0399079
-9.84925	-0.0399079
-9.64824	-0.0399079
-9.44724	-0.0399079
-9.24623	-0.0399079
-9.04523	-0.0399079
-8.84422	-0.0399079
-8.64322	-0.0399079
-8.44221	-0.0399079
-8.24121	-0.0399079
-8.0402	-0.0399079
-7.8392	-0.0399079
-7.63819	-0.0399079
-7.43719	-0.0399079
-7.23618	-0.0399079
-7.03518	-0.0399079
-6.83417	-0.0399079
-6.63317	-0.0399079
-6.43216	-0.0399079
-6.23116	-0.0399079
-6.03015	-0.0399079
-5.82915	-0.0399079
-5.62814	-0.0399079
-5.42714	-0.0399079
-5.22613	-0.0399079
-5.02513	-0.0399079
-4.82412	-0.0399079
-4.62312	-0.0399079
-4.42211	-0.0399079
-4.22111	-0.0399079
-4.0201	-0.0399079
-3.8191	-0.0399079
-3.61809	-0.0399079
-3.41709	-0.0399079
-3.21608	-0.0399079
-3.01508	-0.0399079
-2.81407	-0.0399079
-2.61307	-0.0399079
-2.41206	-0.0399079
-2.21106	-0.0399079
-2.01005	-0.0399079
-1.80905	-0.0399079
-1.60804	-0.0399079
-1.40704	-0.0399079
-1.20603	-0.0399079
-1.00503	-0.0399079
-0.80402	-0.0399079
-0.603015	-0.0399079
-0.40201	-0.0399079
-0.201005	-0.0399079
0	-0.0399079

## Sheet: Lower_prediction_band_Tap
LP_Tap_water_T	LP_Tap_water_FF
-40	0.95949
-39.799	0.959489
-39.598	0.959487
-39.397	0.959485
-39.196	0.959482
-38.995	0.95948
-38.794	0.959477
-38.593	0.959474
-38.392	0.95947
-38.191	0.959467
-37.9899	0.959463
-37.7889	0.959458
-37.5879	0.959453
-37.3869	0.959448
-37.1859	0.959442
-36.9849	0.959435
-36.7839	0.959428
-36.5829	0.959421
-36.3819	0.959412
-36.1809	0.959403
-35.9799	0.959393
-35.7789	0.959381
-35.5779	0.959369
-35.3769	0.959356
-35.1759	0.959341
-34.9749	0.959325
-34.7739	0.959307
-34.5729	0.959288
-34.3719	0.959266
-34.1709	0.959243
-33.9698	0.959217
-33.7688	0.959189
-33.5678	0.959159
-33.3668	0.959125
-33.1658	0.959088
-32.9648	0.959048
-32.7638	0.959003
-32.5628	0.958954
-32.3618	0.958901
-32.1608	0.958843
-31.9598	0.958779
-31.7588	0.958708
-31.5578	0.958631
-31.3568	0.958547
-31.1558	0.958454
-30.9548	0.958353
-30.7538	0.958242
-30.5528	0.95812
-30.3518	0.957986
-30.1508	0.957839
-29.9497	0.957679
-29.7487	0.957503
-29.5477	0.95731
-29.3467	0.957098
-29.1457	0.956866
-28.9447	0.956612
-28.7437	0.956334
-28.5427	0.956028
-28.3417	0.955694
-28.1407	0.955327
-27.9397	0.954926
-27.7387	0.954485
-27.5377	0.954003
-27.3367	0.953474
-27.1357	0.952895
-26.9347	0.952261
-26.7337	0.951566
-26.5327	0.950805
-26.3317	0.949972
-26.1307	0.949059
-25.9296	0.94806
-25.7286	0.946967
-25.5276	0.94577
-25.3266	0.944461
-25.1256	0.943029
-24.9246	0.941462
-24.7236	0.93975
-24.5226	0.937878
-24.3216	0.935833
-24.1206	0.933599
-23.9196	0.931161
-23.7186	0.928501
-23.5176	0.925599
-23.3166	0.922437
-23.1156	0.918992
-22.9146	0.915242
-22.7136	0.911163
-22.5126	0.90673
-22.3116	0.901916
-22.1106	0.896693
-21.9095	0.891034
-21.7085	0.884907
-21.5075	0.878284
-21.3065	0.871132
-21.1055	0.86342
-20.9045	0.855118
-20.7035	0.846193
-20.5025	0.836617
-20.3015	0.826361
-20.1005	0.815397
-19.8995	0.8037
-19.6985	0.79125
-19.4975	0.778027
-19.2965	0.764017
-19.0955	0.749212
-18.8945	0.733608
-18.6935	0.717206
-18.4925	0.700016
-18.2915	0.682054
-18.0905	0.663344
-17.8894	0.643919
-17.6884	0.623817
-17.4874	0.60309
-17.2864	0.581792
-17.0854	0.55999
-16.8844	0.537756
-16.6834	0.51517
-16.4824	0.492318
-16.2814	0.46929
-16.0804	0.446182
-15.8794	0.42309
-15.6784	0.400111
-15.4774	0.37734
-15.2764	0.354873
-15.0754	0.332796
-14.8744	0.311193
-14.6734	0.29014
-14.4724	0.269703
-14.2714	0.24994
-14.0704	0.230901
-13.8693	0.212624
-13.6683	0.195137
-13.4673	0.178461
-13.2663	0.162607
-13.0653	0.147578
-12.8643	0.133369
-12.6633	0.11997
-12.4623	0.107364
-12.2613	0.0955303
-12.0603	0.0844443
-11.8593	0.0740784
-11.6583	0.0644026
-11.4573	0.0553856
-11.2563	0.046995
-11.0553	0.039198
-10.8543	0.0319617
-10.6533	0.0252536
-10.4523	0.019042
-10.2513	0.0132957
-10.0503	0.00798473
-9.84925	0.00308034
-9.64824	-0.00144508
-9.44724	-0.00561777
-9.24623	-0.00946263
-9.04523	-0.0130032
-8.84422	-0.0162617
-8.64322	-0.0192589
-8.44221	-0.0220145
-8.24121	-0.0245467
-8.0402	-0.0268727
-7.8392	-0.0290083
-7.63819	-0.0309684
-7.43719	-0.0327669
-7.23618	-0.0344164
-7.03518	-0.0359289
-6.83417	-0.0373154
-6.63317	-0.038586
-6.43216	-0.0397502
-6.23116	-0.0408165
-6.03015	-0.0417931
-5.82915	-0.0426873
-5.62814	-0.0435059
-5.42714	-0.0442551
-5.22613	-0.0449408
-5.02513	-0.0455682
-4.82412	-0.0461423
-4.62312	-0.0466673
-4.42211	-0.0471476
-4.22111	-0.0475869
-4.0201	-0.0479886
-3.8191	-0.0483559
-3.61809	-0.0486917
-3.41709	-0.0489987
-3.21608	-0.0492793
-3.01508	-0.0495359
-2.81407	-0.0497703
-2.61307	-0.0499847
-2.41206	-0.0501805
-2.21106	-0.0503595
-2.01005	-0.0505231
-1.80905	-0.0506725
-1.60804	-0.0508091
-1.40704	-0.0509339
-1.20603	-0.0510479
-1.00503	-0.0511521
-0.80402	-0.0512472
-0.603015	-0.0513342
-0.40201	-0.0514136
-0.201005	-0.0514861
0	-0.0515524

## Sheet: Upper_confidence_band_Filtered_
UC_Filtered_Tap_T	UC_Filtered_Tap_FF
-40	1.01855
-39.799	1.01855
-39.598	1.01855
-39.397	1.01855
-39.196	1.01855
-38.995	1.01855
-38.794	1.01855
-38.593	1.01855
-38.392	1.01855
-38.191	1.01855
-37.9899	1.01855
-37.7889	1.01854
-37.5879	1.01854
-37.3869	1.01854
-37.1859	1.01854
-36.9849	1.01854
-36.7839	1.01853
-36.5829	1.01853
-36.3819	1.01853
-36.1809	1.01852
-35.9799	1.01851
-35.7789	1.01851
-35.5779	1.0185
-35.3769	1.01849
-35.1759	1.01848
-34.9749	1.01847
-34.7739	1.01846
-34.5729	1.01845
-34.3719	1.01843
-34.1709	1.01841
-33.9698	1.01839
-33.7688	1.01836
-33.5678	1.01833
-33.3668	1.0183
-33.1658	1.01826
-32.9648	1.01821
-32.7638	1.01816
-32.5628	1.0181
-32.3618	1.01803
-32.1608	1.01795
-31.9598	1.01786
-31.7588	1.01776
-31.5578	1.01764
-31.3568	1.0175
-31.1558	1.01734
-30.9548	1.01715
-30.7538	1.01694
-30.5528	1.0167
-30.3518	1.01642
-30.1508	1.0161
-29.9497	1.01574
-29.7487	1.01532
-29.5477	1.01484
-29.3467	1.01428
-29.1457	1.01365
-28.9447	1.01293
-28.7437	1.0121
-28.5427	1.01115
-28.3417	1.01007
-28.1407	1.00884
-27.9397	1.00743
-27.7387	1.00583
-27.5377	1.004
-27.3367	1.00193
-27.1357	0.999573
-26.9347	0.996897
-26.7337	0.993859
-26.5327	0.990411
-26.3317	0.986498
-26.1307	0.982053
-25.9296	0.977003
-25.7286	0.971263
-25.5276	0.964734
-25.3266	0.95731
-25.1256	0.948869
-24.9246	0.939283
-24.7236	0.928412
-24.5226	0.916114
-24.3216	0.902243
-24.1206	0.886655
-23.9196	0.869216
-23.7186	0.849808
-23.5176	0.828338
-23.3166	0.804749
-23.1156	0.779025
-22.9146	0.751206
-22.7136	0.721395
-22.5126	0.689761
-22.3116	0.656539
-22.1106	0.622029
-21.9095	0.58658
-21.7085	0.550572
-21.5075	0.514397
-21.3065	0.478436
-21.1055	0.443039
-20.9045	0.408519
-20.7035	0.375146
-20.5025	0.343147
-20.3015	0.312702
-20.1005	0.283951
-19.8995	0.256991
-19.6985	0.231882
-19.4975	0.208645
-19.2965	0.187271
-19.0955	0.167721
-18.8945	0.149936
-18.6935	0.133838
-18.4925	0.119334
-18.2915	0.106325
-18.0905	0.0947062
-17.8894	0.0843709
-17.6884	0.0752133
-17.4874	0.0671299
-17.2864	0.060021
-17.0854	0.0537917
-16.8844	0.048352
-16.6834	0.0436171
-16.4824	0.0395081
-16.2814	0.0359517
-16.0804	0.0328805
-15.8794	0.0302334
-15.6784	0.0279549
-15.4774	0.025996
-15.2764	0.0243131
-15.0754	0.022868
-14.8744	0.0216273
-14.6734	0.0205624
-14.4724	0.0196482
-14.2714	0.0188634
-14.0704	0.0181896
-13.8693	0.0176108
-13.6683	0.0171137
-13.4673	0.0166865
-13.2663	0.0163193
-13.0653	0.0160037
-12.8643	0.0157323
-12.6633	0.0154989
-12.4623	0.0152981
-12.2613	0.0151253
-12.0603	0.0149766
-11.8593	0.0148486
-11.6583	0.0147384
-11.4573	0.0146435
-11.2563	0.0145618
-11.0553	0.0144914
-10.8543	0.0144308
-10.6533	0.0143785
-10.4523	0.0143335
-10.2513	0.0142947
-10.0503	0.0142613
-9.84925	0.0142325
-9.64824	0.0142077
-9.44724	0.0141863
-9.24623	0.0141678
-9.04523	0.0141519
-8.84422	0.0141382
-8.64322	0.0141264
-8.44221	0.0141162
-8.24121	0.0141074
-8.0402	0.0140998
-7.8392	0.0140933
-7.63819	0.0140876
-7.43719	0.0140828
-7.23618	0.0140786
-7.03518	0.014075
-6.83417	0.0140719
-6.63317	0.0140692
-6.43216	0.0140669
-6.23116	0.0140649
-6.03015	0.0140631
-5.82915	0.0140617
-5.62814	0.0140604
-5.42714	0.0140593
-5.22613	0.0140583
-5.02513	0.0140575
-4.82412	0.0140568
-4.62312	0.0140562
-4.42211	0.0140557
-4.22111	0.0140552
-4.0201	0.0140548
-3.8191	0.0140545
-3.61809	0.0140542
-3.41709	0.0140539
-3.21608	0.0140537
-3.01508	0.0140535
-2.81407	0.0140534
-2.61307	0.0140532
-2.41206	0.0140531
-2.21106	0.014053
-2.01005	0.0140529
-1.80905	0.0140528
-1.60804	0.0140528
-1.40704	0.0140527
-1.20603	0.0140527
-1.00503	0.0140526
-0.80402	0.0140526
-0.603015	0.0140526
-0.40201	0.0140525
-0.201005	0.0140525
0	0.0140525

## Sheet: Upper_confidence_band_HPLC
UC_HPLC_T	UC_HPLC_FF
-40	1.01786
-39.799	1.01786
-39.598	1.01786
-39.397	1.01786
-39.196	1.01786
-38.995	1.01786
-38.794	1.01786
-38.593	1.01786
-38.392	1.01786
-38.191	1.01786
-37.9899	1.01786
-37.7889	1.01786
-37.5879	1.01786
-37.3869	1.01786
-37.1859	1.01786
-36.9849	1.01785
-36.7839	1.01784
-36.5829	1.01782
-36.3819	1.01778
-36.1809	1.0177
-35.9799	1.01755
-35.7789	1.01725
-35.5779	1.01665
-35.3769	1.01551
-35.1759	1.01337
-34.9749	1.00948
-34.7739	1.00273
-34.5729	0.991107
-34.3719	0.969242
-34.1709	0.924994
-33.9698	0.839879
-33.7688	0.701583
-33.5678	0.52955
-33.3668	0.367378
-33.1658	0.238742
-32.9648	0.148409
-32.7638	0.0913769
-32.5628	0.0582424
-32.3618	0.0402987
-32.1608	0.0313127
-31.9598	0.0271623
-31.7588	0.0253257
-31.5578	0.0245104
-31.3568	0.0241406
-31.1558	0.0239691
-30.9548	0.0238883
-30.7538	0.0238497
-30.5528	0.0238312
-30.3518	0.0238223
-30.1508	0.023818
-29.9497	0.0238159
-29.7487	0.0238149
-29.5477	0.0238144
-29.3467	0.0238142
-29.1457	0.0238141
-28.9447	0.023814
-28.7437	0.023814
-28.5427	0.023814
-28.3417	0.023814
-28.1407	0.023814
-27.9397	0.023814
-27.7387	0.023814
-27.5377	0.023814
-27.3367	0.023814
-27.1357	0.023814
-26.9347	0.023814
-26.7337	0.023814
-26.5327	0.023814
-26.3317	0.023814
-26.1307	0.023814
-25.9296	0.023814
-25.7286	0.023814
-25.5276	0.023814
-25.3266	0.023814
-25.1256	0.023814
-24.9246	0.023814
-24.7236	0.023814
-24.5226	0.023814
-24.3216	0.023814
-24.1206	0.023814
-23.9196	0.023814
-23.7186	0.023814
-23.5176	0.023814
-23.3166	0.023814
-23.1156	0.023814
-22.9146	0.023814
-22.7136	0.023814
-22.5126	0.023814
-22.3116	0.023814
-22.1106	0.023814
-21.9095	0.023814
-21.7085	0.023814
-21.5075	0.023814
-21.3065	0.023814
-21.1055	0.023814
-20.9045	0.023814
-20.7035	0.023814
-20.5025	0.023814
-20.3015	0.023814
-20.1005	0.023814
-19.8995	0.023814
-19.6985	0.023814
-19.4975	0.023814
-19.2965	0.023814
-19.0955	0.023814
-18.8945	0.023814
-18.6935	0.023814
-18.4925	0.023814
-18.2915	0.023814
-18.0905	0.023814
-17.8894	0.023814
-17.6884	0.023814
-17.4874	0.023814
-17.2864	0.023814
-17.0854	0.023814
-16.8844	0.023814
-16.6834	0.023814
-16.4824	0.023814
-16.2814	0.023814
-16.0804	0.023814
-15.8794	0.023814
-15.6784	0.023814
-15.4774	0.023814
-15.2764	0.023814
-15.0754	0.023814
-14.8744	0.023814
-14.6734	0.023814
-14.4724	0.023814
-14.2714	0.023814
-14.0704	0.023814
-13.8693	0.023814
-13.6683	0.023814
-13.4673	0.023814
-13.2663	0.023814
-13.0653	0.023814
-12.8643	0.023814
-12.6633	0.023814
-12.4623	0.023814
-12.2613	0.023814
-12.0603	0.023814
-11.8593	0.023814
-11.6583	0.023814
-11.4573	0.023814
-11.2563	0.023814
-11.0553	0.023814
-10.8543	0.023814
-10.6533	0.023814
-10.4523	0.023814
-10.2513	0.023814
-10.0503	0.023814
-9.84925	0.023814
-9.64824	0.023814
-9.44724	0.023814
-9.24623	0.023814
-9.04523	0.023814
-8.84422	0.023814
-8.64322	0.023814
-8.44221	0.023814
-8.24121	0.023814
-8.0402	0.023814
-7.8392	0.023814
-7.63819	0.023814
-7.43719	0.023814
-7.23618	0.023814
-7.03518	0.023814
-6.83417	0.023814
-6.63317	0.023814
-6.43216	0.023814
-6.23116	0.023814
-6.03015	0.023814
-5.82915	0.023814
-5.62814	0.023814
-5.42714	0.023814
-5.22613	0.023814
-5.02513	0.023814
-4.82412	0.023814
-4.62312	0.023814
-4.42211	0.023814
-4.22111	0.023814
-4.0201	0.023814
-3.8191	0.023814
-3.61809	0.023814
-3.41709	0.023814
-3.21608	0.023814
-3.01508	0.023814
-2.81407	0.023814
-2.61307	0.023814
-2.41206	0.023814
-2.21106	0.023814
-2.01005	0.023814
-1.80905	0.023814
-1.60804	0.023814
-1.40704	0.023814
-1.20603	0.023814
-1.00503	0.023814
-0.80402	0.023814
-0.603015	0.023814
-0.40201	0.023814
-0.201005	0.023814
0	0.023814

## Sheet: Upper_confidence_band_Tap
UC_Tap_water_T	UC_Tap_water_FF
-40	1.02002
-39.799	1.02001
-39.598	1.02001
-39.397	1.02001
-39.196	1.02
-38.995	1.02
-38.794	1.02
-38.593	1.01999
-38.392	1.01999
-38.191	1.01998
-37.9899	1.01998
-37.7889	1.01997
-37.5879	1.01997
-37.3869	1.01996
-37.1859	1.01995
-36.9849	1.01994
-36.7839	1.01993
-36.5829	1.01993
-36.3819	1.01991
-36.1809	1.0199
-35.9799	1.01989
-35.7789	1.01987
-35.5779	1.01986
-35.3769	1.01984
-35.1759	1.01982
-34.9749	1.0198
-34.7739	1.01978
-34.5729	1.01976
-34.3719	1.01973
-34.1709	1.0197
-33.9698	1.01967
-33.7688	1.01963
-33.5678	1.0196
-33.3668	1.01956
-33.1658	1.01951
-32.9648	1.01946
-32.7638	1.01941
-32.5628	1.01935
-32.3618	1.01928
-32.1608	1.01921
-31.9598	1.01913
-31.7588	1.01905
-31.5578	1.01896
-31.3568	1.01886
-31.1558	1.01875
-30.9548	1.01863
-30.7538	1.01849
-30.5528	1.01835
-30.3518	1.01819
-30.1508	1.01802
-29.9497	1.01783
-29.7487	1.01763
-29.5477	1.01741
-29.3467	1.01716
-29.1457	1.0169
-28.9447	1.01661
-28.7437	1.01629
-28.5427	1.01595
-28.3417	1.01557
-28.1407	1.01516
-27.9397	1.01472
-27.7387	1.01423
-27.5377	1.0137
-27.3367	1.01312
-27.1357	1.01249
-26.9347	1.01181
-26.7337	1.01106
-26.5327	1.01025
-26.3317	1.00937
-26.1307	1.00841
-25.9296	1.00737
-25.7286	1.00624
-25.5276	1.00502
-25.3266	1.00368
-25.1256	1.00224
-24.9246	1.00067
-24.7236	0.998967
-24.5226	0.997123
-24.3216	0.995124
-24.1206	0.992958
-23.9196	0.990611
-23.7186	0.988068
-23.5176	0.985313
-23.3166	0.982328
-23.1156	0.979093
-22.9146	0.975588
-22.7136	0.971788
-22.5126	0.967669
-22.3116	0.963204
-22.1106	0.958364
-21.9095	0.953119
-21.7085	0.947436
-21.5075	0.941281
-21.3065	0.93462
-21.1055	0.927415
-20.9045	0.919631
-20.7035	0.91123
-20.5025	0.902174
-20.3015	0.892429
-20.1005	0.881958
-19.8995	0.87073
-19.6985	0.858714
-19.4975	0.845885
-19.2965	0.832222
-19.0955	0.817709
-18.8945	0.802338
-18.6935	0.786109
-18.4925	0.769029
-18.2915	0.751116
-18.0905	0.732398
-17.8894	0.712915
-17.6884	0.692715
-17.4874	0.671861
-17.2864	0.650421
-17.0854	0.628477
-16.8844	0.606116
-16.6834	0.58343
-16.4824	0.560517
-16.2814	0.537475
-16.0804	0.514401
-15.8794	0.491391
-15.6784	0.468535
-15.4774	0.445919
-15.2764	0.423622
-15.0754	0.40172
-14.8744	0.380278
-14.6734	0.359358
-14.4724	0.339014
-14.2714	0.319294
-14.0704	0.300237
-13.8693	0.281878
-13.6683	0.264243
-13.4673	0.247353
-13.2663	0.231223
-13.0653	0.215859
-12.8643	0.201266
-12.6633	0.187439
-12.4623	0.174372
-12.2613	0.162053
-12.0603	0.150467
-11.8593	0.139597
-11.6583	0.12942
-11.4573	0.119915
-11.2563	0.111057
-11.0553	0.102819
-10.8543	0.095175
-10.6533	0.0880965
-10.4523	0.0815554
-10.2513	0.0755229
-10.0503	0.0699701
-9.84925	0.0648681
-9.64824	0.0601883
-9.44724	0.0559024
-9.24623	0.0519829
-9.04523	0.0484029
-8.84422	0.0451366
-8.64322	0.0421594
-8.44221	0.0394477
-8.24121	0.0369796
-8.0402	0.0347343
-7.8392	0.0326928
-7.63819	0.0308371
-7.43719	0.0291507
-7.23618	0.0276187
-7.03518	0.026227
-6.83417	0.024963
-6.63317	0.023815
-6.43216	0.0227725
-6.23116	0.0218258
-6.03015	0.0209662
-5.82915	0.0201856
-5.62814	0.0194768
-5.42714	0.0188331
-5.22613	0.0182486
-5.02513	0.0177178
-4.82412	0.0172358
-4.62312	0.0167981
-4.42211	0.0164005
-4.22111	0.0160395
-4.0201	0.0157115
-3.8191	0.0154137
-3.61809	0.0151432
-3.41709	0.0148975
-3.21608	0.0146743
-3.01508	0.0144715
-2.81407	0.0142873
-2.61307	0.01412
-2.41206	0.013968
-2.21106	0.0138299
-2.01005	0.0137044
-1.80905	0.0135905
-1.60804	0.0134869
-1.40704	0.0133928
-1.20603	0.0133073
-1.00503	0.0132296
-0.80402	0.013159
-0.603015	0.0130949
-0.40201	0.0130366
-0.201005	0.0129836
0	0.0129355

## Sheet: Upper_prediction_band_Filtered_
UP_Filtered_Tap_T	UP_Filtered_Tap_FF
-40	1.05771
-39.799	1.05771
-39.598	1.05771
-39.397	1.05771
-39.196	1.05771
-38.995	1.05771
-38.794	1.05771
-38.593	1.05771
-38.392	1.05771
-38.191	1.05771
-37.9899	1.05771
-37.7889	1.05771
-37.5879	1.0577
-37.3869	1.0577
-37.1859	1.0577
-36.9849	1.0577
-36.7839	1.0577
-36.5829	1.05769
-36.3819	1.05769
-36.1809	1.05769
-35.9799	1.05768
-35.7789	1.05768
-35.5779	1.05767
-35.3769	1.05766
-35.1759	1.05765
-34.9749	1.05764
-34.7739	1.05763
-34.5729	1.05762
-34.3719	1.05761
-34.1709	1.05759
-33.9698	1.05757
-33.7688	1.05755
-33.5678	1.05752
-33.3668	1.05749
-33.1658	1.05746
-32.9648	1.05742
-32.7638	1.05738
-32.5628	1.05732
-32.3618	1.05726
-32.1608	1.05719
-31.9598	1.05711
-31.7588	1.05702
-31.5578	1.05691
-31.3568	1.05679
-31.1558	1.05665
-30.9548	1.05648
-30.7538	1.05629
-30.5528	1.05607
-30.3518	1.05582
-30.1508	1.05553
-29.9497	1.05519
-29.7487	1.05481
-29.5477	1.05436
-29.3467	1.05385
-29.1457	1.05325
-28.9447	1.05257
-28.7437	1.05179
-28.5427	1.05088
-28.3417	1.04984
-28.1407	1.04865
-27.9397	1.04727
-27.7387	1.04569
-27.5377	1.04387
-27.3367	1.04178
-27.1357	1.03939
-26.9347	1.03665
-26.7337	1.0335
-26.5327	1.0299
-26.3317	1.02578
-26.1307	1.02107
-25.9296	1.0157
-25.7286	1.00958
-25.5276	1.00262
-25.3266	0.994714
-25.1256	0.985749
-24.9246	0.97561
-24.7236	0.964171
-24.5226	0.951303
-24.3216	0.936878
-24.1206	0.920767
-23.9196	0.902853
-23.7186	0.883032
-23.5176	0.861224
-23.3166	0.837378
-23.1156	0.811488
-22.9146	0.783592
-22.7136	0.753786
-22.5126	0.722224
-22.3116	0.689122
-22.1106	0.654748
-21.9095	0.619422
-21.7085	0.583495
-21.5075	0.547341
-21.3065	0.511334
-21.1055	0.475838
-20.9045	0.441189
-20.7035	0.407689
-20.5025	0.375592
-20.3015	0.345107
-20.1005	0.316391
-19.8995	0.289552
-19.6985	0.264653
-19.4975	0.241713
-19.2965	0.220715
-19.0955	0.201612
-18.8945	0.18433
-18.6935	0.168776
-18.4925	0.154843
-18.2915	0.142417
-18.0905	0.131377
-17.8894	0.121603
-17.6884	0.112978
-17.4874	0.105387
-17.2864	0.0987228
-17.0854	0.0928847
-16.8844	0.0877799
-16.6834	0.0833237
-16.4824	0.079439
-16.2814	0.0760567
-16.0804	0.0731149
-15.8794	0.0705585
-15.6784	0.0683387
-15.4774	0.0664124
-15.2764	0.0647416
-15.0754	0.0632932
-14.8744	0.062038
-14.6734	0.0609506
-14.4724	0.0600088
-14.2714	0.0591933
-14.0704	0.0584873
-13.8693	0.0578761
-13.6683	0.0573471
-13.4673	0.0568893
-13.2663	0.0564931
-13.0653	0.0561503
-12.8643	0.0558537
-12.6633	0.055597
-12.4623	0.0553749
-12.2613	0.0551828
-12.0603	0.0550165
-11.8593	0.0548727
-11.6583	0.0547482
-11.4573	0.0546405
-11.2563	0.0545474
-11.0553	0.0544668
-10.8543	0.054397
-10.6533	0.0543367
-10.4523	0.0542845
-10.2513	0.0542393
-10.0503	0.0542002
-9.84925	0.0541664
-9.64824	0.0541372
-9.44724	0.0541119
-9.24623	0.05409
-9.04523	0.054071
-8.84422	0.0540546
-8.64322	0.0540404
-8.44221	0.0540281
-8.24121	0.0540175
-8.0402	0.0540083
-7.8392	0.0540004
-7.63819	0.0539935
-7.43719	0.0539875
-7.23618	0.0539824
-7.03518	0.0539779
-6.83417	0.0539741
-6.63317	0.0539707
-6.43216	0.0539679
-6.23116	0.0539654
-6.03015	0.0539632
-5.82915	0.0539613
-5.62814	0.0539597
-5.42714	0.0539583
-5.22613	0.0539571
-5.02513	0.053956
-4.82412	0.0539551
-4.62312	0.0539543
-4.42211	0.0539537
-4.22111	0.0539531
-4.0201	0.0539526
-3.8191	0.0539521
-3.61809	0.0539517
-3.41709	0.0539514
-3.21608	0.0539511
-3.01508	0.0539509
-2.81407	0.0539507
-2.61307	0.0539505
-2.41206	0.0539503
-2.21106	0.0539502
-2.01005	0.0539501
-1.80905	0.05395
-1.60804	0.0539499
-1.40704	0.0539498
-1.20603	0.0539497
-1.00503	0.0539497
-0.80402	0.0539496
-0.603015	0.0539496
-0.40201	0.0539495
-0.201005	0.0539495
0	0.0539495

[truncated: 2 more sheets: Upper_prediction_band_HPLC, Upper_prediction_band_Tap]
