# Supplementary material for: Integrated Science Teaching in Atmospheric Ice Nucleation Research: Immersion Freezing Experiments
Source: J Chem Educ. 2023 Mar 8;100(4):1511–22. doi: 10.1021/acs.jchemed.2c01060 (PMC10100551; doi:10.1021/acs.jchemed.2c01060)
Supplement: Supplementary file 1 — ed2c01060_si_001.zip [file ed2c01060_si_001.zip › SI_Files/SI_Sect_S7_data/Figure_4_data.xlsx]

## Sheet: Fig_4_data
T_dC	FF_33_F_Tap	FF_2a_DI	FF_3a_DI	FF_27_DI	FF_F_Tap_1	FF_F_Tap_2	FF_F_Tap_3	FF_F_Tap_4	FF_F_Tap_5	FF_DI_1	FF_DI_2	FF_DI_3	FF_DI_4	FF_DI_5	C_INP_33_F_Tap	C_INP_33_F_Tap_Up	C_INP_33_F_Tap_Low	C_INP_2a_DI	C_INP_2a_DI_Up	C_INP_2a_DI_Low	C_INP_3a_DI	C_INP_3a_DI_Up	C_INP_3a_DI_Low	C_INP_27_DI	C_INP_27_DI_Up	C_INP_27_DI_Low	C_INP_DI_1	C_INP_DI_1_Up	C_INP_DI_1_Low	C_INP_DI_2	C_INP_DI_2_Up	C_INP_DI_2_Low	C_INP_DI_3	C_INP_DI_3_Up	C_INP_DI_3_Low	C_INP_DI_4	C_INP_DI_4_Up	C_INP_DI_4_Low	C_INP_DI_5	C_INP_DI_5_Up	C_INP_DI_5_Low	C_INP_F_Tap_1	C_INP_F_Tap_1_Up	C_INP_F_Tap_1_Low	C_INP_F_Tap_2	C_INP_F_Tap_2_Up	C_INP_F_Tap_2_Low	C_INP_F_Tap_3	C_INP_F_Tap_3_Up
0
-0.5
-1
-1.5
-2
-2.5
-3
-3.5
-4
-4.5
-5
-5.5
-6
-6.5
-7
-7.5
-8
-8.5
-9
-9.5						0.0142857																																							4796.25	21762.1	3953.12
-10						0.0142857																																							4796.25	21762.1	3953.12
-10.5						0.0142857																																							4796.25	21762.1	3953.12
-11						0.0142857																																							4796.25	21762.1	3953.12
-11.5					0.0142857	0.0142857																																				4796.25	21762.1	3953.12	4796.25	21762.1	3953.12
-12					0.0142857	0.0142857																																				4796.25	21762.1	3953.12	4796.25	21762.1	3953.12
-12.5					0.0142857	0.0142857																																				4796.25	21762.1	3953.12	4796.25	21762.1	3953.12
-13					0.0285714	0.0142857			0.0142857																																	9662.51	24837.7	7028.65	4796.25	21762.1	3953.12
-13.5					0.0571429	0.0285714			0.0142857																																	19613.5	29856.1	12047.1	9662.51	24837.7	7028.65
-14					0.0714286	0.0285714			0.0142857																																	24702.7	32051.3	14242.3	9662.51	24837.7	7028.65
-14.5					0.0857143	0.0285714			0.0142857																																	29870.7	34115.4	16306.4	9662.51	24837.7	7028.65
-15	0.0142857				0.0857143	0.0285714			0.0142857						4796.25	21762.1	3953.12																									29870.7	34115.4	16306.4	9662.51	24837.7	7028.65
-15.5	0.0428571				0.114286	0.0285714			0.0285714						14600.9	27479.8	9670.84																									40453.6	37970.5	20161.4	9662.51	24837.7	7028.65
-16	0.0571429				0.114286	0.0285714			0.0285714						19613.5	29856.1	12047.1																									40453.6	37970.5	20161.4	9662.51	24837.7	7028.65
-16.5	0.0714286		0.0142857		0.114286	0.0285714			0.0571429						24702.7	32051.3	14242.3				4796.25	21762.1	3953.12																			40453.6	37970.5	20161.4	9662.51	24837.7	7028.65
-17	0.0714286		0.0142857		0.128571	0.0428571	0.0142857		0.0571429						24702.7	32051.3	14242.3				4796.25	21762.1	3953.12																			45873.8	39800.6	21991.6	14600.9	27479.8	9670.84	4796.25	21762.1
-17.5	0.0714286		0.0142857		0.128571	0.0428571	0.0142857		0.0714286						29870.7	34115.4	16306.4				4796.25	21762.1	3953.12																			45873.8	39800.6	21991.6	14600.9	27479.8	9670.84	4796.25	21762.1
-18	0.1		0.0142857		0.128571	0.0571429	0.0142857		0.0714286			0.0142857			35120.2	36080.9	18271.9				4796.25	21762.1	3953.12										4796.25	21762.1	3953.12							45873.8	39800.6	21991.6	19613.5	29856.1	12047.1	4796.25	21762.1
-18.5	0.128571		0.0142857		0.157143	0.0571429	0.0142857		0.0857143			0.0142857			51383.6	41583.9	23774.9				4796.25	21762.1	3953.12										4796.25	21762.1	3953.12							56985.9	43330.5	25521.5	19613.5	29856.1	12047.1	4796.25	21762.1
-19	0.171429	0.0142857	0.0285714		0.157143	0.0571429	0.0142857		0.0857143			0.0142857			68481.3	46743.9	28934.9	4796.25	21762.1	3953.12	9662.51	24837.7	7028.65										4796.25	21762.1	3953.12							56985.9	43330.5	25521.5	19613.5	29856.1	12047.1	4796.25	21762.1
-19.5	0.214286	0.0142857	0.0285714		0.157143	0.0571429	0.0142857		0.0857143			0.0142857			86503.7	51751.8	33942.8	4796.25	21762.1	3953.12	9662.51	24837.7	7028.65										4796.25	21762.1	3953.12							56985.9	43330.5	25521.5	19613.5	29856.1	12047.1	4796.25	21762.1
-20	0.285714	0.0142857	0.0428571		0.157143	0.0571429	0.0285714		0.0857143			0.0142857	0.0142857		118892	60076.7	42267.7	4796.25	21762.1	3953.12	14600.9	27479.8	9670.84										4796.25	21762.1	3953.12	4796.25	21762.1	3953.12				56985.9	43330.5	25521.5	19613.5	29856.1	12047.1	9662.51	24837.7
-20.5	0.328571	0.0142857	0.0571429		0.171429	0.0571429	0.0285714		0.0857143		0.0142857	0.0142857	0.0142857		139951	65201.4	47392.4	4796.25	21762.1	3953.12	19613.5	29856.1	12047.1							4796.25	21762.1	3953.12	4796.25	21762.1	3953.12	4796.25	21762.1	3953.12				62684.1	45048.2	27239.2	19613.5	29856.1	12047.1	9662.51	24837.7
-21	0.371429	0.0142857	0.0714286		0.2	0.0714286	0.0285714	0.0142857	0.1		0.0142857	0.0142857	0.0142857		162432	70519.3	52710.3	4796.25	21762.1	3953.12	24702.7	32051.3	14242.3							4796.25	21762.1	3953.12	4796.25	21762.1	3953.12	4796.25	21762.1	3953.12				74381.2	48423.2	30614.2	24702.7	32051.3	14242.3	9662.51	24837.7
-21.5	0.5	0.0142857	0.0714286	0.0285714	0.2	0.0857143	0.0285714	0.0142857	0.128571	0.0142857	0.0142857	0.0285714	0.0571429		240712	88499.8	70690.8	4796.25	21762.1	3953.12	24702.7	32051.3	14242.3	9662.51	24837.7	7028.65	4796.25	21762.1	3953.12	4796.25	21762.1	3953.12	9662.51	24837.7	7028.65	19613.5	29856.1	12047.1				74381.2	48423.2	30614.2	29870.7	34115.4	16306.4	9662.51	24837.7
-22	0.514286	0.0142857	0.0857143	0.0285714	0.214286	0.0857143	0.0285714	0.0428571	0.157143	0.0285714	0.0142857	0.0714286	0.0571429		250663	90771.6	72962.6	4796.25	21762.1	3953.12	29870.7	34115.4	16306.4	9662.51	24837.7	7028.65	9662.51	24837.7	7028.65	4796.25	21762.1	3953.12	24702.7	32051.3	14242.3	19613.5	29856.1	12047.1				80387.4	50091	32282	29870.7	34115.4	16306.4	9662.51	24837.7
-22.5	0.571429	0.0285714	0.0857143	0.0571429	0.228571	0.114286	0.0428571	0.1	0.185714	0.0428571	0.0142857	0.0857143	0.114286	0.0142857	305430	103376	85567.5	9662.51	24837.7	7028.65	29870.7	34115.4	16306.4	19613.5	29856.1	12047.1	14600.9	27479.8	9670.84	4796.25	21762.1	3953.12	29870.7	34115.4	16306.4	40453.6	37970.5	20161.4	4796.25	21762.1	3953.12	86503.7	51751.8	33942.8	40453.6	37970.5	20161.4	14600.9	27479.8
-23	0.742857	0.0285714	0.1	0.0714286	0.257143	0.2	0.0857143	0.171429	0.228571	0.0571429	0.0285714	0.142857	0.185714	0.0428571	491969	149690	131880	9662.51	24837.7	7028.65	35120.2	36080.9	18271.9	24702.7	32051.3	14242.3	19613.5	29856.1	12047.1	9662.51	24837.7	7028.65	51383.6	41583.9	23774.9	68481.3	46743.9	28934.9	14600.9	27479.8	9670.84	99083.8	55067.4	37258.4	74381.2	48423.2	30614.2	29870.7	34115.4
-23.5	0.828571	0.0428571	0.1	0.0714286	0.271429	0.228571	0.114286	0.2	0.314286	0.142857	0.0857143	0.185714	0.285714	0.157143	648637	195411	177602	14600.9	27479.8	9670.84	35120.2	36080.9	18271.9	24702.7	32051.3	14242.3	51383.6	41583.9	23774.9	29870.7	34115.4	16306.4	68481.3	46743.9	28934.9	112157	58398	40589	56985.9	43330.5	25521.5	105557	56729.3	38920.3	86503.7	51751.8	33942.8	40453.6	37970.5
-24	0.914286	0.0571429	0.1	0.1	0.328571	0.3	0.2	0.328571	0.414286	0.214286	0.157143	0.271429	0.371429	0.242857	1185120	429764	411955	19613.5	29856.1	12047.1	35120.2	36080.9	18271.9	35120.2	36080.9	18271.9	80387.4	50091	32282	56985.9	43330.5	25521.5	105557	56729.3	38920.3	154769	68720.3	50911.3	92734.4	53409.4	35600.4	132783	63475.5	45666.5	118892	60076.7	42267.7	74381.2	48423.2
-24.5	0.971429	0.0571429	0.1	0.128571	0.385714	0.342857	0.242857	0.4	0.571429	0.257143	0.228571	0.442857	0.5	0.314286				19613.5	29856.1	12047.1	35120.2	36080.9	18271.9	45873.8	39800.6	21991.6	99083.8	55067.4	37258.4	86503.7	51751.8	33942.8	194978	78051.5	60242.5	231049	86295.6	68486.6	125765	61768.3	43959.3	162432	70519.3	52710.3	139951	65201.4	47392.4	92734.4	53409.4
-25	1	0.0571429	0.114286	0.142857	0.414286	0.428571	0.357143	0.528571	0.657143	0.3	0.3	0.5	0.628571	0.514286				19613.5	29856.1	12047.1	40453.6	37970.5	20161.4	51383.6	41583.9	23774.9	118892	60076.7	42267.7	118892	60076.7	42267.7	231049	86295.6	68486.6	330133	109157	91348.2	240712	88499.8	70690.8	178308	74211.5	56402.5	186539	76111.3	58302.3	147278	66948.7
-25.5	1	0.0571429	0.114286	0.142857	0.514286	0.485714	0.485714	0.628571	0.771429	0.385714	0.471429	0.642857	0.771429	0.557143				19613.5	29856.1	12047.1	40453.6	37970.5	20161.4	51383.6	41583.9	23774.9	162432	70519.3	52710.3	212526	82068.5	64259.5	343206	112249	94440.3	491969	149690	131880	271503	95542.4	77733.4	240712	88499.8	70690.8	221659	84153.5	66344.5	221659	84153.5
-26	1	0.0857143	0.114286	0.185714	0.542857	0.585714	0.628571	0.7	0.857143	0.4	0.614286	0.728571	0.857143	0.642857				29870.7	34115.4	16306.4	40453.6	37970.5	20161.4	68481.3	46743.9	28934.9	170275	72348.6	54539.6	317553	106204	88394.9	434685	134709	116900	648637	195411	177602	343206	112249	94440.3	260920	93116.9	75307.9	293733	100664	82854.6	330133	109157
-26.5	1	0.1	0.114286	0.314286	0.542857	0.728571	0.771429	0.785714	0.9	0.457143	0.728571	0.842857	0.957143	0.742857				35120.2	36080.9	18271.9	40453.6	37970.5	20161.4	125765	61768.3	43959.3	203636	80035.9	62226.9	434685	134709	116900	616867	185503	167694	1049960	357100	339291	452708	139337	121528	260920	93116.9	75307.9	434685	134709	116900	491969	149690
-27	1	0.157143	0.114286	0.657143	0.628571	0.785714	0.857143	0.857143	0.957143	0.5	0.771429	0.928571	0.985714	0.771429				56985.9	43330.5	25521.5	40453.6	37970.5	20161.4	356814	115495	97685.7	231049	86295.6	68486.6	491969	149690	131880	879686	279381	261572	1416170	577518	559708	491969	149690	131880	330133	109157	91348.2	513482	155532	137723	648637	195411
-27.5	1	0.242857	0.142857	0.814286	0.7	0.885714	0.928571	0.885714	0.971429	0.571429	0.8	0.942857	0.985714	0.885714				92734.4	53409.4	35600.4	51383.6	41583.9	23774.9	561182	168952	151142	282433	98055.3	80246.3	536479	161919	144110	954067	311519	293710	1416170	577518	559708	723018	220046	202237	401324	126332	108523	723018	220046	202237	879686	279381
-28	1	0.3	0.242857	0.942857	0.785714	0.985714	0.985714	0.942857	0.985714	0.671429	0.885714	0.985714	1	0.942857				118892	60076.7	42267.7	92734.4	53409.4	35600.4	954067	311519	293710	371000	118910	101101	723018	220046	202237	1416170	577518	559708				954067	311519	293710	513482	155532	137723	1416170	577518	559708	1416170	577518
-28.5	1	0.342857	0.342857	0.985714	0.828571	0.985714	1	0.985714	1	0.728571	0.928571	0.985714	1	0.971429				139951	65201.4	47392.4	139951	65201.4	47392.4	1416170	577518	559708	434685	134709	116900	879686	279381	261572	1416170	577518	559708				1185120	429764	411955	587863	176757	158948	1416170	577518	559708
-29	1	0.342857	0.514286	0.985714	0.914286	1	1	1	1	0.785714	0.957143	1	1	0.985714				139951	65201.4	47392.4	240712	88499.8	70690.8	1416170	577518	559708	513482	155532	137723	1049960	357100	339291							1416170	577518	559708	818912	255081	237272
-29.5	1	0.385714	0.657143	0.985714	0.957143	1	1	1	1	0.814286	0.971429	1	1	0.985714				162432	70519.3	52710.3	356814	115495	97685.7	1416170	577518	559708	561182	168952	151142	1185120	429764	411955							1416170	577518	559708	1049960	357100	339291
-30	1	0.442857	0.785714	0.985714	0.985714	1	1	1	1	0.814286	0.971429	1	1	0.985714				194978	78051.5	60242.5	513482	155532	137723	1416170	577518	559708	561182	168952	151142	1185120	429764	411955							1416170	577518	559708	1416170	577518	559708
-30.5	1	0.5	0.828571		0.985714	1	1	1	1	0.842857	0.985714	1	1	1				231049	86295.6	68486.6	587863	176757	158948				616867	185503	167694	1416170	577518	559708										1416170	577518	559708
-31	1	0.6	0.871429		1	1	1	1	1	0.885714	1	1	1	1				305430	103376	85567.5	683757	206783	188974				723018	220046	202237
-31.5	1	0.671429	0.871429		1	1	1	1	1	0.9	1	1	1	1				371000	118910	101101	683757	206783	188974				767528	235825	218016
-32	1	0.685714	0.871429		1	1	1	1	1	0.942857	1	1	1	1				385818	122515	104706	683757	206783	188974				954067	311519	293710
-32.5	1	0.785714	0.871429		1	1	1	1	1	0.985714	1	1	1	1				513482	155532	137723	683757	206783	188974				1416170	577518	559708
-33	1	0.957143	0.885714		1	1	1	1	1	1	1	1	1	1				1049960	357100	339291	723018	220046	202237
-33.5	1	1	0.985714		1	1	1	1	1	1	1	1	1	1							1416170	577518	559708
-34	1	1	1		1	1	1	1	1	1	1	1	1	1
-34.5	1	1	1		1	1	1	1	1	1	1	1	1	1
-35	1	1	1		1	1	1	1	1	1	1	1	1	1
-35.5	1	1	1		1	1	1	1	1	1	1	1	1	1
-36	1	1	1		1	1	1	1	1	1	1	1	1	1
-36.5	1	1	1		1	1	1	1	1	1	1	1	1	1
-37	1	1	1		1	1	1	1	1	1	1	1	1	1
-37.5	1	1	1		1	1	1	1	1	1	1	1	1	1
-38	1	1	1		1	1	1	1	1	1	1	1	1	1
-38.5	1	1	1		1	1	1	1	1	1	1	1	1	1
-39	1	1	1		1	1	1	1	1	1	1	1	1	1
-39.5	1	1	1		1	1	1	1	1	1	1	1	1	1
-40	1	1	1		1	1	1	1	1	1	1	1	1	1
[truncated: 7 more columns]
