# Supplementary material for: Integrated Science Teaching in Atmospheric Ice Nucleation Research: Immersion Freezing Experiments
Source: J Chem Educ. 2023 Mar 8;100(4):1511–22. doi: 10.1021/acs.jchemed.2c01060 (PMC10100551; doi:10.1021/acs.jchemed.2c01060)
Supplement: Supplementary file 1 — ed2c01060_si_001.zip [file ed2c01060_si_001.zip › SI_Files/SI_Sect_S7_data/Figure_S2_data.csv]

T_dC	FF_HPLC_AVG	FF_HPLC_STD_ERROR	FF_DI_AVG	FF_DI_STD_ERROR
0	0	0	0	0
-0.5	0	0	0	0
-1	0	0	0	0
-1.5	0	0	0	0
-2	0	0	0	0
-2.5	0	0	0	0
-3	0	0	0	0
-3.5	0	0	0	0
-4	0	0	0	0
-4.5	0	0	0	0
-5	0	0	0	0
-5.5	0	0	0	0
-6	0	0	0	0
-6.5	0	0	0	0
-7	0	0	0	0
-7.5	0	0	0	0
-8	0	0	0	0
-8.5	0	0	0	0
-9	0	0	0	0
-9.5	0	0	0	0
-10	0	0	0	0
-10.5	0	0	0	0
-11	0	0	0	0
-11.5	0	0	0	0
-12	0	0	0	0
-12.5	0	0	0	0
-13	0	0	0	0
-13.5	0	0	0	0
-14	0	0	0	0
-14.5	0	0	0	0
-15	0	0	0	0
-15.5	0.00285714	0.00285714	0	0
-16	0.00285714	0.00285714	0	0
-16.5	0.00285714	0.00285714	0.00476191	0.00476191
-17	0.00285714	0.00285714	0.00476191	0.00476191
-17.5	0.00285714	0.00285714	0.00476191	0.00476191
-18	0.00285714	0.00285714	0.00476191	0.00476191
-18.5	0.00571429	0.00349927	0.00476191	0.00476191
-19	0.00571429	0.00349927	0.0142857	0.00824786
-19.5	0.00571429	0.00349927	0.0142857	0.00824786
-20	0.00857143	0.00571429	0.0190476	0.0125988
-20.5	0.00857143	0.00571429	0.0238095	0.0171693
-21	0.00857143	0.00571429	0.0285714	0.0218218
-21.5	0.00857143	0.00571429	0.0380952	0.0171693
-22	0.0114286	0.00534523	0.0428571	0.0218218
-22.5	0.0114286	0.00534523	0.0571429	0.0164957
-23	0.0114286	0.00534523	0.0666667	0.0207567
-23.5	0.0114286	0.00534523	0.0714286	0.0164957
-24	0.0142857	0.00782461	0.0857143	0.0142857
-24.5	0.0171429	0.00832993	0.0952381	0.0207567
-25	0.0228571	0.00968904	0.104762	0.0251976
-25.5	0.0257143	0.012289	0.104762	0.0251976
-26	0.0257143	0.012289	0.128571	0.0297381
-26.5	0.0257143	0.012289	0.17619	0.0691707
-27	0.0257143	0.012289	0.309524	0.174249
-27.5	0.0314286	0.0138505	0.4	0.209145
-28	0.0371429	0.0160357	0.495238	0.224417
-28.5	0.0485714	0.0178429	0.557143	0.214286
-29	0.0657143	0.0261861	0.614286	0.192195
-29.5	0.0828571	0.0283563	0.67619	0.173467
-30	0.0914286	0.026573	0.738095	0.158508
-30.5	0.0857143	0.0227378	0.664286	0.134139
-31	0.0964286	0.0190774	0.735714	0.11081
-31.5	0.0964286	0.0190774	0.771429	0.0816497
-32	0.107143	0.0198635	0.778571	0.0758175
-32.5	0.125	0.0241171	0.828571	0.0349927
-33	0.142857	0.0227378	0.921429	0.0291606
-33.5	0.385714	0.029966	0.992857	0.00583212
-34	0.835714	0.0774597
-34.5	0.996429	0.00319438
-35	0.995238	0.00368856
-35.5	0.992857	0.00451754
-36	0.992857	0.00451754
-36.5
-37
-37.5
-38
-38.5
-39
-39.5
-40
