# Supplementary material for: Integrated Science Teaching in Atmospheric Ice Nucleation Research: Immersion Freezing Experiments
Source: J Chem Educ. 2023 Mar 8;100(4):1511–22. doi: 10.1021/acs.jchemed.2c01060 (PMC10100551; doi:10.1021/acs.jchemed.2c01060)
Supplement: Supplementary file 1 — ed2c01060_si_001.zip [file ed2c01060_si_001.zip › SI_Files/SI_Sect_S7_data/Figure_S3_data.xlsx]

## Sheet: Fig_3
Temperature		Snomax					MCC					illite NX
(°C)		ns_geo (m-2)	ns_geo_upper_range (m-2)	ns_geo_lower_range (m-2)	wt%		ns_geo (m-2)	ns_geo_upper_range (m-2)	ns_geo_lower_range (m-2)	wt%		ns_geo (m-2)	ns_geo_upper_range (m-2)	ns_geo_lower_range (m-2)	wt%
0
-0.5
-1
-1.5
-2
-2.5
-3		18273.9	34392.8	12103.7	0.1
-3.5		71321.6	54230.9	31941.8	0.1
-4		265990	102714	80424.9	0.1
-4.5		702355	211454	189165	0.1
-5		1.77242e+06	722800	700511	0.1
-5.5		1.20933e+06	3.10859e+06	879681	0.01
-6		7.13216e+06	5.42309e+06	3.19418e+06	0.01
-6.5		1.08265e+07	6.47707e+06	4.24816e+06	0.01
-7		3.67626e+07	1.25987e+07	1.03698e+07	0.01
-7.5		1.31409e+08	4.46933e+07	4.24644e+07	0.01
-8		4.39552e+08	4.51576e+08	2.28685e+08	0.0001
-8.5		2.54864e+09	1.0017e+09	7.7881e+08	0.0001
-9		1.19408e+10	3.89886e+09	3.67597e+09	0.0001
-9.5		1.82739e+11	3.43928e+11	1.21037e+11	1e-08
-10		2.45476e+11	3.73669e+11	1.50778e+11	1e-08
-10.5		2.45476e+11	3.73669e+11	1.50778e+11	1e-08
-11		2.45476e+11	3.73669e+11	1.50778e+11	1e-08
-11.5		2.45476e+11	3.73669e+11	1.50778e+11	1e-08
-12		2.45476e+11	3.73669e+11	1.50778e+11	1e-08
-12.5		3.0917e+11	4.01143e+11	1.78252e+11	1e-08
-13		3.0917e+11	4.01143e+11	1.78252e+11	1e-08							733.371	3327.54	604.453	0.1
-13.5		3.0917e+11	4.01143e+11	1.78252e+11	1e-08							1477.45	3797.81	1074.72	0.1
-14		3.0917e+11	4.01143e+11	1.78252e+11	1e-08							2232.55	4201.81	1478.72	0.1
-14.5		3.0917e+11	4.01143e+11	1.78252e+11	1e-08							2232.55	4201.81	1478.72	0.1
-15		3.0917e+11	4.01143e+11	1.78252e+11	1e-08							2999.01	4565.16	1842.07	0.1
-15.5		3.0917e+11	4.01143e+11	1.78252e+11	1e-08							4567.39	5216.42	2493.33	0.1
-16		3.0917e+11	4.01143e+11	1.78252e+11	1e-08							5370.06	5516.96	2793.87	0.1
-16.5		3.0917e+11	4.01143e+11	1.78252e+11	1e-08							7014.34	6085.72	3362.63	0.1
-17		3.0917e+11	4.01143e+11	1.78252e+11	1e-08							7856.81	6358.4	3635.31	0.1
-17.5		3.0917e+11	4.01143e+11	1.78252e+11	1e-08							9584.72	6888.11	4165.02	0.1
-18		3.0917e+11	4.01143e+11	1.78252e+11	1e-08							10471.2	7147.38	4424.29	0.1
-18.5		3.0917e+11	4.01143e+11	1.78252e+11	1e-08		1.41066e+06	6.40063e+06	1.16268e+06	0.05		13226.9	7913.12	5190.03	0.1
-19		3.0917e+11	4.01143e+11	1.78252e+11	1e-08		2.84192e+06	7.30519e+06	2.06725e+06	0.05		18179.2	9186.04	6462.95	0.1
-19.5		3.0917e+11	4.01143e+11	1.78252e+11	1e-08		7.26549e+06	9.42686e+06	4.18892e+06	0.05		19230.1	9444.69	6721.6	0.1
-20		3.0917e+11	4.01143e+11	1.78252e+11	1e-08		7.26549e+06	9.42686e+06	4.18892e+06	0.05		27264.2	11347.3	8624.24	0.1
-20.5		3.0917e+11	4.01143e+11	1.78252e+11	1e-08		1.34923e+07	1.17061e+07	6.46811e+06	0.05		41514.2	14608.9	11885.8	0.1
-21		3.0917e+11	4.01143e+11	1.78252e+11	1e-08		2.54423e+07	1.52211e+07	9.98317e+06	0.05		52478.1	17163.5	14440.4	0.1
-21.5		3.0917e+11	4.01143e+11	1.78252e+11	1e-08		6.79556e+07	2.53811e+07	2.01431e+07	0.05		85807.6	25833.6	23110.5	0.1
-22		3.0917e+11	4.01143e+11	1.78252e+11	1e-08		1.90776e+08	5.74737e+07	5.22358e+07	0.05		181210	65713.2	62990.1	0.1
-22.5		3.0917e+11	4.01143e+11	1.78252e+11	1e-08		3.48564e+08	1.26401e+08	1.21163e+08	0.05		618557	580588	308279	0.001
-23		3.0917e+11	4.01143e+11	1.78252e+11	1e-08		2.0826e+09	8.4929e+08	8.231e+08	0.01		871345	662545	390236	0.001
-23.5		3.0917e+11	4.01143e+11	1.78252e+11	1e-08		4.16519e+09	1.69858e+09	1.6462e+09	0.005		1.61401e+06	867420	595111	0.001
-24		3.73851e+11	4.26976e+11	2.04085e+11	1e-08		2.14719e+09	4.04115e+09	1.42218e+09	0.0001		2.36649e+06	1.05077e+06	778461	0.001
-24.5		4.39552e+11	4.51576e+11	2.28685e+11	1e-08		2.14719e+09	4.04115e+09	1.42218e+09	0.0001		4.15142e+06	1.46089e+06	1.18858e+06	0.001
-25		4.39552e+11	4.51576e+11	2.28685e+11	1e-08		2.88434e+09	4.39061e+09	1.77164e+09	0.0001		6.92214e+06	2.13053e+06	1.85822e+06	0.001
-25.5		4.39552e+11	4.51576e+11	2.28685e+11	1e-08		2.88434e+09	4.39061e+09	1.77164e+09	0.0001		1.17359e+07	3.60589e+06	3.33358e+06	0.001
-26		4.39552e+11	4.51576e+11	2.28685e+11	1e-08		3.63274e+09	4.71343e+09	2.09446e+09	0.0001		1.8121e+07	6.57132e+06	6.29901e+06	0.001
-26.5		4.39552e+11	4.51576e+11	2.28685e+11	1e-08		3.63274e+09	4.71343e+09	2.09446e+09	0.0001		2.23255e+08	4.20181e+08	1.47872e+08	1e-06
-27		4.39552e+11	4.51576e+11	2.28685e+11	1e-08		4.39275e+09	5.01697e+09	2.398e+09	0.0001		2.99901e+08	4.56516e+08	1.84207e+08	1e-06
-27.5		4.39552e+11	4.51576e+11	2.28685e+11	1e-08		6.74615e+09	5.85303e+09	3.23406e+09	0.0001		2.99901e+08	4.56516e+08	1.84207e+08	1e-06
-28		5.06303e+11	4.75225e+11	2.52333e+11	1e-08		1.00708e+10	6.8741e+09	4.25513e+09	0.0001		3.77716e+08	4.90081e+08	2.17772e+08	1e-06
-28.5		6.43098e+11	5.2045e+11	2.97559e+11	1e-08		1.09384e+10	7.12105e+09	4.50208e+09	0.0001		4.56739e+08	5.21642e+08	2.49333e+08	1e-06
-29		6.43098e+11	5.2045e+11	2.97559e+11	1e-08		1.5523e+10	8.34254e+09	5.72357e+09	0.0001		5.37006e+08	5.51696e+08	2.79387e+08	1e-06
-29.5		7.13216e+11	5.42309e+11	3.19418e+11	1e-08		1.84948e+10	9.08357e+09	6.4646e+09	0.0001		7.01434e+08	6.08572e+08	3.36263e+08	1e-06
-30		7.84532e+11	5.63807e+11	3.40916e+11	1e-08		2.27601e+10	1.01059e+10	7.48696e+09	0.0001		8.71345e+08	6.62545e+08	3.90236e+08	1e-06
-30.5		7.84532e+11	5.63807e+11	3.40916e+11	1e-08		2.99465e+10	1.177e+10	9.15102e+09	0.0001		9.58472e+08	6.88811e+08	4.16502e+08	1e-06
-31		1.08265e+12	6.47707e+11	4.24816e+11	1e-08		3.83706e+10	1.36937e+10	1.10747e+10	0.0001		1.61401e+09	8.6742e+08	5.95111e+08	1e-06
-31.5		1.08265e+12	6.47707e+11	4.24816e+11	1e-08		4.49162e+10	1.52024e+10	1.25835e+10	0.0001		1.81792e+09	9.18604e+08	6.46295e+08	1e-06
-32		1.08265e+12	6.47707e+11	4.24816e+11	1e-08		6.14099e+10	1.91745e+10	1.65555e+10	0.0001		2.72642e+09	1.13473e+09	8.62424e+08	1e-06
-32.5		1.32111e+12	7.10003e+11	4.87112e+11	1e-08		8.64504e+10	2.59937e+10	2.33748e+10	0.0001		3.83276e+09	1.38794e+09	1.11564e+09	1e-06
-33		2.03294e+12	8.82594e+11	6.59703e+11	1e-08		1.54406e+11	5.25147e+10	4.98957e+10	0.0001		4.85555e+09	1.62391e+09	1.3516e+09	1e-06
-33.5		4.13183e+12	1.36617e+12	1.14328e+12	1e-08							8.98873e+09	2.70271e+09	2.4304e+09	1e-06
-34
-34.5
-35
-35.5
-36
-36.5
-37
-37.5
-38
-38.5
-39
-39.5
-40
