# Supplementary material for: Integrated Science Teaching in Atmospheric Ice Nucleation Research: Immersion Freezing Experiments
Source: J Chem Educ. 2023 Mar 8;100(4):1511–22. doi: 10.1021/acs.jchemed.2c01060 (PMC10100551; doi:10.1021/acs.jchemed.2c01060)
Supplement: Supplementary file 1 — ed2c01060_si_001.zip [file ed2c01060_si_001.zip › SI_Files/SI_Sect_S7_data/Module2_Figure_2_data.xlsx]

## Sheet: Study_Location
First_Author	Pub_Year	Latitude	Longitude
Rosinski	1988	90.0166	21.7594
Rosinski	1988	90.0166	22.4327
Rosinski	1988	90.0166	22.8366
Rosinski	1988	89.9917	23.3214
Rosinski	1988	89.9421	23.8061
Rosinski	1988	89.9421	24.3447
Rosinski	1988	89.8924	24.7756
Rosinski	1988	89.8924	25.3142
Rosinski	1988	89.8427	25.7181
Rosinski	1988	89.8179	26.2029
Rosinski	1988	90.3891	27.6302
Rosinski	1988	91.1341	27.5763
Rosinski	1988	91.8046	27.711
Rosinski	1988	96.2997	24.9641
Rosinski	1988	96.697	23.2944
Rosinski	1988	96.7964	22.7289
Rosinski	1988	96.4983	20.1436
Rosinski	1988	96.3493	19.6589
Rosinski	1988	95.0579	17.5314
Rosinski	1988	94.7103	17.289
Rosinski	1988	93.8659	16.912
Kremser	2021	-43.9852	174.731
Kremser	2021	-60.0355	173.444
Kremser	2021	-63.6577	172.141
Kremser	2021	-66.9372	172.242
Kremser	2021	-69.9702	172.68
Kremser	2021	-72.4608	177.305
Kremser	2021	-72.9152	182.99
Kremser	2021	-72.6392	182.052
Kremser	2021	-72.264	181.392
Kremser	2021	-71.1773	180.049
Kremser	2021	-70.9691	180.429
Kremser	2021	-69.2478	180.869
Kremser	2021	-68.7476	180.751
Kremser	2021	-66.999	184.109
Kremser	2021	-65.4562	179.495
Kremser	2021	-63.8626	177.198
Kremser	2021	-62.3657	174.901
Kremser	2021	-57.8739	172.619
Kremser	2021	-52.9812	171.308
Kremser	2021	-48.4058	170.422
Kremser	2021	-45.1277	171.73
Inoue	2021	73.3	160.916
Inoue	2021	72.7495	162.998
Inoue	2021	72.8898	162.483
Inoue	2021	72.9177	162.324
Inoue	2021	72.7493	163.004
Inoue	2021	72.7537	162.997
Cordoba	2021	21.1668	-90.0245
Bigg	1996	77.875	20.9752
Creamean	2018	70.51	-149.86
Fountain	1985	59.6425	-151.548
Fountain	1985	71.2906	-156.789
Fountain	1985	64.8378	-147.716
Sanchez-Marroqiun	2020	63.981	-19.604
Sanchez-Marroqiun	2020	63.927	-20.301
Sanchez-Marroqiun	2020	63.578	-18.621
Sanchez-Marroqiun	2020	64.833	-16.463
Sanchez-Marroqiun	2020	63.369	-18.483
Sanchez-Marroqiun	2020	63.637	-19.367
Sanchez-Marroqiun	2020	63.231	-18.952
Sanchez-Marroqiun	2020	63.376	-18.062
Sanchez-Marroqiun	2020	63.651	-18.402
Sanchez-Marroqiun	2020	63.566	-18.269
Sanchez-Marroqiun	2020	64.079	-21.216
Mason	2016	82.45	-62.51
Mason	2016	48.92	-125.54
Mason	2016	54.5	-55.37
Bigg	2001	75.5521	18.6017
Bigg	2001	81.8598	68.178
Bigg	2001	83.3831	68.4237
Bigg	2001	85.1356	67.195
Bigg	2001	86.9684	72.3956
Bigg	2001	87.1663	58.4103
Bigg	2001	86.3719	66.631
Bigg	2001	86.4318	57.1035
Prenni	2007	71.323	-156.609
Sanchez-Marroqiun	2021	53.4203	1.46789
Sanchez-Marroqiun	2021	50.9868	-0.170275
Sanchez-Marroqiun	2021	50.9961	-0.507149
Sanchez-Marroqiun	2021	50.9994	-0.332786
Sanchez-Marroqiun	2021	51.0982	-1.20106
Sanchez-Marroqiun	2021	51.1082	1.38264
Sanchez-Marroqiun	2021	51.5552	-1.10659
Sanchez-Marroqiun	2021	51.76	1.62752
Sanchez-Marroqiun	2021	51.9078	1.82476
Sanchez-Marroqiun	2021	52.1238	1.86672
Sanchez-Marroqiun	2021	52.4949	1.13855
Sanchez-Marroqiun	2021	52.5989	0.608225
Sanchez-Marroqiun	2021	53.1844	1.68025
Sanchez-Marroqiun	2021	53.3079	0.49249
Conen	2016	69.9292	22.8083
Wagner	2021	77.7869	-76.4973
Wagner	2021	67.3911	-63.3678
Wagner	2021	60.2987	-62.1792
Wagner	2021	73.1057	-13.102
Wagner	2021	74.8138	7.58405
Wagner	2021	77.4535	-5.22683
Wagner	2021	76.269	-5.3107
Wagner	2021	78.9228	12.0814
Wagner	2021	78.923	12.0739
Wagner	2021	78.9241	12.0666
Wagner	2021	78.9251	12.0547
Wagner	2021	78.9259	12.0416
Ladino	2019	21.1668	-90.0245
Bigg	1964	19.5364	-155.577
Bigg	1963	-78	166
Bigg	1973	175.733	175.733
Bigg	1973	175.223	175.223
Bigg	1973	175.61	175.61
Bigg	1973	175.819	175.819
Bigg	1973	175.847	175.847
Bigg	1973	175.699	175.699
Bigg	1973	175.729	175.729
Bigg	1973	176.116	176.116
Bigg	1973	176.504	176.504
Bigg	1973	176.353	176.353
Bigg	1973	176.382	176.382
Bigg	1973	176.948	176.948
Bigg	1973	169.232	169.232
Bigg	1973	166.354	166.354
Bigg	1973	165.968	165.968
Bigg	1973	165.579	165.579
Bigg	1973	165.729	165.729
Bigg	1973	166.234	166.234
Bigg	1973	165.311	165.311
Bigg	1973	165.282	165.282
Bigg	1973	165.432	165.432
Bigg	1973	169.34	169.34
Bigg	1973	155.64	155.64
Bigg	1973	155.668	155.668
Bigg	1973	156.414	156.414
Bigg	1973	155.373	155.373
Bigg	1973	155.399	155.399
Bigg	1973	155.79	155.79
Bigg	1973	156.529	156.529
Bigg	1973	153.706	153.706
Bigg	1973	151.228	151.228
Bigg	1973	150.172	150.172
Bigg	1973	146.976	146.976
Bigg	1973	146.272	146.272
Bigg	1973	144.102	144.102
Bigg	1973	147.283	147.283
Bigg	1973	152.09	152.09
Bigg	1973	153.513	153.513
Bigg	1973	151.898	151.898
Bigg	1973	146.897	146.897
Bigg	1973	151.347	151.347
Bigg	1973	149.201	149.201
Bigg	1973	147.947	147.947
Bigg	1973	143.132	143.132
Bigg	1973	148.288	148.288
Bigg	1973	145.422	145.422
Bigg	1973	146.66	146.66
Bigg	1973	143.612	143.612
Bigg	1973	147.365	147.365
Bigg	1973	146.98	146.98
Bigg	1973	145.165	145.165
Bigg	1973	145.49	145.49
Bigg	1973	145.64	145.64
Bigg	1973	145.798	145.798
Bigg	1973	135.463	135.463
Bigg	1973	136.027	136.027
Bigg	1973	135.88	135.88
Bigg	1973	135.55	135.55
Bigg	1973	135.758	135.758
Bigg	1973	135.609	135.609
Bigg	1973	135.106	135.106
Bigg	1973	136.385	136.385
Bigg	1973	135.157	135.157
Bigg	1973	135.025	135.025
Bigg	1973	126.325	126.325
Bigg	1973	126.297	126.297
Bigg	1973	125.905	125.905
Bigg	1973	125.52	125.52
Bigg	1973	125.493	125.493
Bigg	1973	125.64	125.64
Bigg	1973	115.462	115.462
Bigg	1973	115.672	115.672
Bigg	1973	115.7	115.7
Bigg	1973	115.73	115.73
Bigg	1973	115.402	115.402
Bigg	1973	115.254	115.254
Bigg	1973	114.212	114.212
Bigg	1973	112.463	112.463
Bigg	1973	105.312	105.312
Bigg	1973	105.642	105.642
Bigg	1973	105.256	105.256
Bigg	1973	105.405	105.405
Bigg	1973	105.014	105.014
Bigg	1973	104.985	104.985
Bigg	1973	104.775	104.775
Bigg	1973	105.462	105.462
Bigg	1973	95.4631	95.4631
Bigg	1973	95.4886	95.4886
Bigg	1973	95.3419	95.3419
Bigg	1973	95.5545	95.5545
Bigg	1973	95.4031	95.4031
Bigg	1973	96.1471	96.1471
Bigg	1973	95.8192	95.8192
Bigg	1973	95.1352	95.1352
Bigg	1973	85.1071	85.1071
Bigg	1973	85.0763	85.0763
Bigg	1973	84.8669	84.8669
Bigg	1973	84.8372	84.8372
Bigg	1973	84.8079	84.8079
Bigg	1973	84.9551	84.9551
Bigg	1973	84.7495	84.7495
Bigg	1973	85.2666	85.2666
Bigg	1973	74.3738	74.3738
Bigg	1973	75.2842	75.2842
Bigg	1973	74.7782	74.7782
Bigg	1973	74.8075	74.8075
Bigg	1973	75.1949	75.1949
Bigg	1973	75.0764	75.0764
Bigg	1973	63.9168	63.9168
Bigg	1973	-175.287	-175.287
Bigg	1973	-175.532	-175.532
Bigg	1973	-175.265	-175.265
Bigg	1973	-175.53	-175.53
Bigg	1973	-175.621	-175.621
Bigg	1973	-175.165	-175.165
Bigg	1973	-175.793	-175.793
Bigg	1973	-175.876	-175.876
Bigg	1973	-176.143	-176.143
Bigg	1973	-176.579	-176.579
Bigg	1973	-165.784	-165.784
Bigg	1973	-165.341	-165.341
Bigg	1973	-165.168	-165.168
Bigg	1973	-165.261	-165.261
Bigg	1973	-165.533	-165.533
Bigg	1973	-165.088	-165.088
Bigg	1973	-164.68	-164.68
Bigg	1973	-155.654	-155.654
Bigg	1973	-155.181	-155.181
Bigg	1973	-155.093	-155.093
Bigg	1973	-155.433	-155.433
Bigg	1973	-156.236	-156.236
Bigg	1973	-145.895	-145.895
Bigg	1973	-145.447	-145.447
Creamean	2019	57.6165	-166.877
Creamean	2019	63.0229	-166.619
Creamean	2019	66.5995	-168.39
Creamean	2019	68.7897	-166.527
Creamean	2019	71.2396	-162.914
Creamean	2019	71.4423	-157.783
Creamean	2019	71.4129	-162.451
Creamean	2019	72.4313	-164.899
Creamean	2019	72.6606	-162.732
Creamean	2019	73.179	-160.383
Creamean	2019	73.4679	-158.456
Creamean	2019	72.6428	-158.782
Creamean	2019	71.9886	-160.63
Creamean	2019	71.6414	-160.322
Creamean	2019	70.9606	-162.124
Creamean	2019	68.1917	-166.662
Creamean	2019	61.7791	-169.508
DeMott	2016	31.3	-125.6
DeMott	2016	23.1	-151.7
DeMott	2016	18.27	-65.75
DeMott	2016	18.38	-65.62
DeMott	2016	17.5	-64.5
DeMott	2016	18.38	-65.62
DeMott	2016	69.36	-64.85
DeMott	2016	71.7	-71.12
DeMott	2016	73.93	-75.27
DeMott	2016	73.26	-57.88
DeMott	2016	76.32	-73.27
DeMott	2016	62.57	173.7
Gong	2019	34.7167	32.4833
Gong	2020	16.8697	-24.9339
Irish	2019a	67.24	-61.085
Irish	2019a	69.359	-64.847
Irish	2019a	71.702	-71.117
Irish	2019a	73.982	-79.464
Irish	2019a	73.569	-81.018
Irish	2019a	74.11	-83.976
Irish	2019a	74.237	-92.225
Irish	2019a	74.324	-94.859
Irish	2019a	74.547	-94.526
Irish	2019a	74.62	-94.912
Irish	2019a	74.428	-86.998
Irish	2019a	73.926	-75.27
Irish	2019a	73.281	-63.609
Irish	2019a	73.261	-57.885
Irish	2019a	75.402	-61.61
Irish	2019a	76.26	-72.193
Irish	2019a	76.317	-73.272
Irish	2019a	76.34	-76.097
Irish	2019a	78.934	-72.689
Irish	2019a	81.367	-64.18
Irish	2019a	80.15	-69.213
Irish	2019a	79.078	-71.69
Irish	2019a	74.701	-78.381
Irish	2019a	74.191	-96.151
Irish	2019a	74.421	-98.507
Irish	2019a	72.926	-96.235
Irish	2019a	70.09	-99.243
Irish	2019a	68.971	-105.472
Irish	2019b	60.2987	-62.1792
Irish	2019b	67.3911	-63.3678
Irish	2019b	71.2867	-70.5039
Irish	2019b	76.339	-71.1903
Irish	2019b	76.7296	-71.7878
Irish	2019b	76.3131	-75.716
Irish	2019b	77.7869	-76.4973
Irish	2019b	81.334	-62.6796
Irish	2019b	78.311	74.5626
Irish	2019b	68.32	-100.817
Irish	2019b	68.9783	-105.5
Isono	1971	64.8569	-147.803
Isono	1959	35.6762	136.907
Mason	2015	48.9212	-125.541
McCluskey	2018a	53.32	-9.9
McCluskey	2018b	-50.39	148.43
McCluskey	2018b	-50.39	148.15
McCluskey	2018b	-50.4	147.88
McCluskey	2018b	-50.4	147.61
McCluskey	2018b	-50.38	147.35
McCluskey	2018b	-50.38	147.08
McCluskey	2018b	-52.02	149.85
McCluskey	2018b	-51.99	149.58
McCluskey	2018b	-51.96	149.31
McCluskey	2018b	-51.95	149.06
McCluskey	2018b	-51.94	148.79
McCluskey	2018b	-51.9	148.52
Nagamoto	1984	27.5584	-79.0269
Nagamoto	1984	29.4317	-78.757
Nagamoto	1984	29.6697	-79.505
Nagamoto	1984	29.8687	-79.6635
Nagamoto	1984	27.7967	-79.5593
Nagamoto	1984	26.8134	-79.802
Nagamoto	1984	25.5375	-80.303
Nagamoto	1984	25.9344	-81.3245
Nagamoto	1984	25.8008	-81.8849
Nagamoto	1984	25.4102	-85.5073
Nagamoto	1984	26.0348	-85.3502
Nagamoto	1984	26.8713	-85.5242
Nagamoto	1984	25.8473	-86.3563
Nagamoto	1984	25.9264	-86.7877
Nagamoto	1984	29.4895	-78.7402
Nagamoto	1984	27.6188	-79.038
Nagamoto	1984	29.6618	-79.7007
Nagamoto	1984	26.9096	-79.825
Nagamoto	1984	25.9588	-81.3712
Nagamoto	1984	25.9426	-83.2485
Nagamoto	1984	26.1011	-84.5099
Nagamoto	1984	25.445	-85.512
Rosinski	1987	-5	-109
Rosinski	1987	5	-111
Rosinski	1987	-7	-115
Rosinski	1987	5	-127
Rosinski	1987	35	-127
Rosinski	1987	30	-135
Rosinski	1987	5	-143
Rosinski	1987	3	-152
Rosinski	1987	-5	-155
Rosinski	1987	-5	-148
Rosinski	1987	-10	-150
Rosinski	1987	-43	-145
Rosinski	1987	-43	-150
Rosinski	1987	-55	-155
Rosinski	1987	-52	-160
Rosinski	1986	36.8	-124.983
Rosinski	1986	36.8667	-125.433
Rosinski	1986	34.8667	-121.433
Rosinski	1986	3.5	-150
Rosinski	1986	0	-150
Rosinski	1986	2.16667	-150
Rosinski	1986	10	-150
Rosinski	1986	40	-149.9
Rosinski	1986	42	-150.9
Rosinski	1986	57.4667	-158.117
Rosinski	1986	55.1167	-158.117
Rosinski	1986	40	-170
Rosinski	1995	127.706	29.0061
Rosinski	1995	127.779	29.2016
Rosinski	1995	127.77	30.8791
Rosinski	1995	127.812	30.8083
Rosinski	1995	127.613	30.5945
Rosinski	1995	127.433	30.505
Rosinski	1995	126.839	30.8844
Rosinski	1995	126.955	30.9204
Rosinski	1995	126.466	31.3978
Rosinski	1995	127.587	31.4731
Rosinski	1995	127.501	31.7302
Schnell	1977	43	-66
Schnell	1977	45	-59
Schnell	1977	43	-62
Schnell	1977	41	-66
Welti	2018	16.848	-24.871
Wex	2019	82.5	-62.3667
Wex	2019	78.9167	-11.9167
Wex	2019	71.3	-156.767
Wex	2019	81.6	-16.6667

## Sheet: References
Bigg, E. (1964). Geographical differences in concentrations of ice nuclei. Monthly Weather Review, 92(7), 355-356.
Bigg, E. (1973). Ice nucleus concentrations in remote areas. Journal of the Atmospheric Sciences, 30(6), 1153-1157.
Bigg, E., & Hopwood, S. (1963). Ice nuclei in the Antarctic. Journal of the Atmospheric Sciences, 20(3), 185-188.
Bigg, E. K. (1996). Ice forming nuclei in the high Arctic. Tellus Series B-Chemical and Physical Meteorology, 48(2), 223-233. doi:10.3402/tellusb.v48i2.15888
Bigg, E. K., & Leck, C. (2001). Cloud‐active particles over the central Arctic Ocean. Journal of Geophysical Research: Atmospheres, 106(D23), 32155-32166.
Conen, F., Stopelli, E., & Zimmermann, L. (2016). Clues that decaying leaves enrich Arctic air with ice nucleating particles. Atmospheric Environment, 129, 91-94. doi:10.1016/j.atmosenv.2016.01.027
Córdoba, F., Ramírez-Romero, C., Cabrera, D., Raga, G. B., Miranda, J., Alvarez-Ospina, H., . . . Yakobi-Hancock, J. (2021). Measurement report: Ice nucleating abilities of biomass burning, African dust, and sea spray aerosol particles over the Yucatán Peninsula. Atmospheric Chemistry and Physics, 21(6), 4453-4470.
Creamean, J. M., Cross, J. N., Pickart, R., McRaven, L., Lin, P., Pacini, A., . . . DeMott, P. J. (2019). Ice Nucleating Particles Carried From Below a Phytoplankton Bloom to the Arctic Atmosphere. Geophysical Research Letters, 46(14), 8572-8581. doi:10.1029/2019gl083039
Creamean, J. M., Kirpes, R. M., Pratt, K. A., Spada, N. J., Maahn, M., de Boer, G., . . . China, S. (2018). Marine and terrestrial influences on ice nucleating particles during continuous springtime measurements in an Arctic oilfield location. Atmos. Chem. Phys., 18(24), 18023-18042. doi:10.5194/acp-18-18023-2018
DeMott, P. J., Hill, T. C., McCluskey, C. S., Prather, K. A., Collins, D. B., Sullivan, R. C., . . . Franc, G. D. (2016). Sea spray aerosol as a unique source of ice nucleating particles. Proc Natl Acad Sci U S A, 113(21), 5797-5803. doi:10.1073/pnas.1514034112
Fountain, A. G., & Ohtake, T. (1985). Concentrations and Source Areas of Ice Nuclei in the Alaskan Atmosphere. Journal of Climate and Applied Meteorology, 24(4), 377-382. doi:Doi 10.1175/1520-0450(1985)024<0377:Casaoi>2.0.Co;2
Gong, X. D., Wex, H., Muller, T., Wiedensohler, A., Hohler, K., Kandler, K., . . . Stratmann, F. (2019). Characterization of aerosol properties at Cyprus, focusing on cloud condensation nuclei and ice-nucleating particles. Atmospheric Chemistry and Physics, 19(16), 10883-10900. doi:10.5194/acp-19-10883-2019
Gong, X. D., Wex, H., van Pinxteren, M., Triesch, N., Fomba, K. W., Lubitz, J., . . . Stratmann, F. (2020). Characterization of aerosol particles at Cabo Verde close to sea level and at the cloud level - Part 2: Ice-nucleating particles in air, cloud and seawater. Atmospheric Chemistry and Physics, 20(3), 1451-1468. doi:10.5194/acp-20-1451-2020
Inoue, J., Tobo, Y., Taketani, F., & Sato, K. (2021). Oceanic Supply of Ice-Nucleating Particles and Its Effect on Ice Cloud Formation: A Case Study in the Arctic Ocean During a Cold-Air Outbreak in Early Winter. Geophysical Research Letters, 48(16), e2021GL094646. doi:10.1029/2021GL094646
Irish, V. E., Hanna, S. J., Willis, M. D., China, S., Thomas, J. L., Wentzell, J. J. B., . . . Bertram, A. K. (2019). Ice nucleating particles in the marine boundary layer in the Canadian Arctic during summer 2014. Atmos. Chem. Phys., 19(2), 1027-1039. doi:10.5194/acp-19-1027-2019
Irish, V. E., Hanna, S. J., Xi, Y., Boyer, M., Polishchuk, E., Ahmed, M., . . . Bertram, A. K. (2019). Revisiting properties and concentrations of ice-nucleating particles in the sea surface microlayer and bulk seawater in the Canadian Arctic during summer. Atmos. Chem. Phys., 19(11), 7775-7787. doi:10.5194/acp-19-7775-2019
Isono, K., Komabayasi, M., & Ono, A. (1959). The nature and the origin of ice nuclei in the. atmosphere. Journal of the Meteorological Society of Japan. Ser. II, 37(6), 211-233.
Isono, K., Komabayasi, M., Takeda, T., Tanaka, T., Iwai, K., & Fujiwara, M. (1971). Concentration and nature of ice nuclei in rim of the North Pacific Ocean. Tellus, 23(1), 40-59.
Kremser, S., Harvey, M., Kuma, P., Hartery, S., Saint-Macary, A., McGregor, J., . . . Geddes, A. (2021). Southern Ocean cloud and aerosol data: a compilation of measurements from the 2018 Southern Ocean Ross Sea Marine Ecosystems and Environment voyage. Earth System Science Data, 13(7), 3115-3153.
Ladino, L. A., Raga, G. B., Alvarez-Ospina, H., Andino-Enriquez, M. A., Rosas, I., Martinez, L., . . . Irish, V. E. (2019). Ice-nucleating particles in a coastal tropical site. Atmospheric Chemistry and Physics, 19(9), 6147-6165. doi:10.5194/acp-19-6147-2019
Mason, R., Si, M., Li, J., Chou, C., Dickie, R., Toom-Sauntry, D., . . . Jones, K. (2015). Ice nucleating particles at a coastal marine boundary layer site: correlations with aerosol type and meteorological conditions. Atmospheric Chemistry and Physics, 15(21), 12547-12566.
Mason, R. H., Si, M., Chou, C., Irish, V. E., Dickie, R., Elizondo, P., . . . Bertram, A. K. (2016). Size-resolved measurements of ice-nucleating particles at six locations in North America and one in Europe. Atmospheric Chemistry and Physics, 16(3), 1637-1651. doi:10.5194/acp-16-1637-2016
McCluskey, C. S., Hill, T. C., Sultana, C. M., Laskina, O., Trueblood, J., Santander, M. V., ... & DeMott, P. J. (2018). A mesocosm double feature: Insights into the chemical makeup of marine ice nucleating particles. Journal of the Atmospheric Sciences, 75(7), 2405-2423.
McCluskey, C. S., Ovadnevaite, J., Rinaldi, M., Atkinson, J., Belosi, F., Ceburnis, D., . . . DeMott, P. J. (2018). Marine and Terrestrial Organic Ice-Nucleating Particles in Pristine Marine to Continentally Influenced Northeast Atlantic Air Masses. Journal of Geophysical Research-Atmospheres, 123(11), 6196-6212. doi: 10.1029/2017jd028033
Nagamoto, C., Rosinski, J., Haagenson, P., Michalowska-Smak, A., & Parungo, F. (1984). Characteristics of ice-forming nuclei in continental-maritime air. Journal of Aerosol Science, 15(2), 147-166.
Prenni, A. J., Harrington, J. Y., Tjernström, M., DeMott, P. J., Avramov, A., Long, C. N., . . . Verlinde, J. (2007). Can ice-nucleating aerosols affect arctic seasonal climate? Bulletin of the American Meteorological Society, 88(4), 541-550.
Rosinski, J., Haagenson, P. L., Nagamoto, C. T., & Parungo, F. (1986). Ice-Forming Nuclei of Maritime Origin. Journal of Aerosol Science, 17(1), 23-46. doi:10.1016/0021-8502(86)90004-2
Rosinski, J., Haagenson, P. L., Nagamoto, C. T., & Parungo, F. (1987). Nature of Ice-Forming Nuclei in Marine Air Masses. Journal of Aerosol Science, 18(3), 291-&. doi:10.1016/0021-8502(87)90024-3
Rosinski, J., Haagenson, P. L., Nagamoto, C. T., Quintana, B., Parungo, F., & Hoyt, S. D. (1988). Ice-Forming Nuclei in Air Masses over the Gulf-of-Mexico. Journal of Aerosol Science, 19(5), 539-551. Doi:10.1016/0021-8502(88)90206-6
Rosinski, J., Nagamoto, C., & Zhou, M. (1995). Ice-forming nuclei over the East China Sea. Atmospheric Research, 36(1-2), 95-105.
Sanchez-Marroquin, A., Arnalds, O., Baustian-Dorsi, K. J., Browse, J., Dagsson-Waldhauserova, P., Harrison, A. D., . . . Murray, B. J. (2020). Iceland is an episodic source of atmospheric ice-nucleating particles relevant for mixed-phase clouds. Sci Adv, 6(26). doi:10.1126/sciadv.aba8137
Sanchez-Marroquin, A., West, J. S., Burke, I. T., McQuaid, J. B., & Murray, B. J. (2021). Mineral and biological ice-nucleating particles above the South East of the British Isles. Environ Sci Atmos, 1(4), 176-191. doi:10.1039/d1ea00003a
Schnell, R. (1977). Ice nuclei in seawater, fog water and marine air off the coast of Nova Scotia: Summer 1975. Journal of Atmospheric Sciences, 34(8), 1299-1305.
Wagner, R., Ickes, L., Bertram, A. K., Els, N., Gorokhova, E., Möhler, O., . . . Salter, M. E. (2021). Heterogeneous ice nucleation ability of aerosol particles generated from Arctic sea surface microlayer and surface seawater samples at cirrus temperatures. Atmospheric Chemistry and Physics Discussions, 1-45.
Welti, A., Muller, K., Fleming, Z. L., & Stratmann, F. (2018). Concentration and variability of ice nuclei in the subtropical maritime boundary layer. Atmospheric Chemistry and Physics, 18(8), 5307-5320. doi:10.5194/acp-18-5307-2018
Wex, H., Huang, L., Zhang, W., Hung, H., Traversi, R., Becagli, S., . . . Stratmann, F. (2019). Annual variability of ice-nucleating particle concentrations at different Arctic locations. Atmospheric Chemistry and Physics, 19(7), 5293-5311. doi:10.5194/acp-19-5293-2019

## Sheet: README
Current Maintainer: Naruki Hiranuma (nhiranuma@wtamu.edu)
----------------------------------------------------------------
README last updated on: 02/22/2022
The file named "Study_Locations.xlsx" contains the data used to generate Figure 3 in SI Sect. 1 WT_CRAFT Module, including First Author of Study, Publication Year, Latitude, Longitude.
PARAMETERS/Variables in MERGED datasets
--------------------------------------------
COLUMN		UNITS	DESCRIPTION
First_Author	N/A	Reference first author, year of publication
Pub_Year	N/A	Reference year of publication
Latitude	N/A	Latitude in decimal format
Longitude	N/A	Longitude in decimal format
All references are provided in the second tab of the same spreadsheet.
