# Supplementary material for: Integrated Science Teaching in Atmospheric Ice Nucleation Research: Immersion Freezing Experiments
Source: J Chem Educ. 2023 Mar 8;100(4):1511–22. doi: 10.1021/acs.jchemed.2c01060 (PMC10100551; doi:10.1021/acs.jchemed.2c01060)
Supplement: Supplementary file 1 — ed2c01060_si_001.zip [file ed2c01060_si_001.zip › SI_Files/SI_Sect_S7_data/Module2_Figure_3_data.xlsx]

## Sheet: N_inp_ranges
Ocean	Temp upper	Temp lower	Temp_mid	N_inp_min	STP_min	N_inp_max	STP_max	Max_Source	Min_Source
Indian	-15.25	-14.75	-15	7	No	166	No	Bigg, 1973	Bigg, 1973
Southern	-31.75	-31.25	-31.5	0.34678	No	0.34678	No	McCluskey, 2018b	McCluskey, 2018b
Southern	-31.25	-30.75	-31	0.21778	No	0.63459	No	McCluskey, 2018b	McCluskey, 2018b
Southern	-30.75	-30.25	-30.5	0.23286	No	0.49957	No	McCluskey, 2018b	McCluskey, 2018b
Southern	-30.25	-29.75	-30	0.43379	No	0.43379	No	McCluskey, 2018b	McCluskey, 2018b
Southern	-29.75	-29.25	-29.5	0.30036	No	0.30036	No	McCluskey, 2018b	McCluskey, 2018b
Southern	-29.25	-28.75	-29	0.24878	No	5.1037	No	McCluskey, 2018b	McCluskey, 2018b
Southern	-28.75	-28.25	-28.5	0.29934	No	0.46052	No	McCluskey, 2018b	McCluskey, 2018b
Southern	-28.25	-27.75	-28	0.103312	No	0.414598	No	Kremser, 2021	Kremser, 2021
Southern	-27.75	-27.25	-27.5	0.0153752	No	0.98422	No	McCluskey, 2018b	Kremser, 2021
Southern	-27.25	-26.75	-27	0.0184655	No	0.46539	No	McCluskey, 2018b	Kremser, 2021
Southern	-26.75	-26.25	-26.5	0.0136869	No	0.294721	No	Kremser, 2021	Kremser, 2021
Southern	-26.25	-25.75	-26	0.00572	No	0.227538	No	Kremser, 2021	McCluskey, 2018b
Southern	-25.75	-25.25	-25.5	0.0114	No	0.19111	No	Kremser, 2021	Kremser, 2021
Southern	-25.25	-24.75	-25	0.00541518	No	0.1472	No	McCluskey, 2018b	Kremser, 2021
Southern	-24.75	-24.25	-24.5	0.00449356	No	0.056783	No	Kremser, 2021	Kremser, 2021
Southern	-24.25	-23.75	-24	0.00228466	No	0.799439	No	Kremser, 2021	Kremser, 2021
Southern	-23.75	-23.25	-23.5	0.00169093	No	0.483577	No	Kremser, 2021	Kremser, 2021
Southern	-23.25	-22.75	-23	0.00056	No	0.294634	No	Kremser, 2021	McCluskey, 2018b
Southern	-22.75	-22.25	-22.5	0.000423794	No	0.209202	No	Kremser, 2021	Kremser, 2021
Southern	-22.25	-21.75	-22	0.000351242	No	0.161199	No	Kremser, 2021	Kremser, 2021
Southern	-21.75	-21.25	-21.5	0.000140099	No	0.464843	No	Kremser, 2021	Kremser, 2021
Southern	-21.25	-20.75	-21	0.00012	No	0.347198	No	Kremser, 2021	McCluskey, 2018b
Southern	-20.75	-20.25	-20.5	0.000148486	No	0.229541	No	Kremser, 2021	Kremser, 2021
Southern	-20.25	-19.75	-20	0.000158668	No	8.31736	No	Bigg, 1963	Kremser, 2021
Southern	-19.75	-19.25	-19.5	5.17828e-05	No	0.134614	No	Kremser, 2021	Kremser, 2021
Southern	-19.25	-18.75	-19	6.79717e-05	No	0.111984	No	Kremser, 2021	Kremser, 2021
Southern	-18.75	-18.25	-18.5	8.70275e-05	No	0.0828399	No	Kremser, 2021	Kremser, 2021
Southern	-18.25	-17.75	-18	3.18565e-05	No	0.0658795	No	Kremser, 2021	Kremser, 2021
Southern	-17.75	-17.25	-17.5	0.000134212	No	0.0504618	No	Kremser, 2021	Kremser, 2021
Southern	-17.25	-16.75	-17	6.47047e-05	No	0.0432628	No	Kremser, 2021	Kremser, 2021
Southern	-16.75	-16.25	-16.5	6.26781e-05	No	0.0179052	No	Kremser, 2021	Kremser, 2021
Southern	-16.25	-15.75	-16	6.73701e-05	No	0.026645	No	Kremser, 2021	Kremser, 2021
Southern	-15.75	-15.25	-15.5	9.59508e-05	No	0.0208806	No	Kremser, 2021	Kremser, 2021
Southern	-15.25	-14.75	-15	3.0905e-05	No	28	No	Bigg, 1973	Kremser, 2021
Southern	-14.75	-14.25	-14.5	2.29038e-05	No	0.0142575	No	Kremser, 2021	Kremser, 2021
Southern	-14.25	-13.75	-14	3.71111e-05	No	0.00760331	No	Kremser, 2021	Kremser, 2021
Southern	-13.75	-13.25	-13.5	4.12332e-05	No	0.00646263	No	Kremser, 2021	Kremser, 2021
Southern	-13.25	-12.75	-13	0.00023	No	0.00471486	No	Kremser, 2021	McCluskey, 2018b
Southern	-12.75	-12.25	-12.5	0.000210787	No	0.00273303	No	Kremser, 2021	Kremser, 2021
Southern	-12.25	-11.75	-12	5.41801e-05	No	0.00229672	No	Kremser, 2021	Kremser, 2021
Southern	-11.75	-11.25	-11.5	0.000941726	No	0.00126397	No	Kremser, 2021	Kremser, 2021
Southern	-11.25	-10.75	-11	0.00126995	No	0.000438134	No	Kremser, 2021	Kremser, 2021
Southern	-10.75	-10.25	-10.5	0.00107824	No	0.000445338	No	Kremser, 2021	Kremser, 2021
Southern	-10.25	-9.75	-10	0.00108281	No	0.000451639	No	Kremser, 2021	Kremser, 2021
Southern	-9.75	-9.25	-9.5	0.000702924	No	0.000457149	No	Kremser, 2021	Kremser, 2021
Southern	-9.25	-8.75	-9	0.000212213	No	0.000153945	No	Kremser, 2021	Kremser, 2021
Arctic	-30.75	-30.25	-30.5	0.0320963	No	0.0521912	No	Creamean, 2019	Creamean, 2019
Arctic	-30.25	-29.75	-30	0.0240807	Yes	72.5939	No	Inoue, 2021	Creamean, 2019
Arctic	-29.75	-29.25	-29.5	0.0188531	Yes	66.1286	No	Inoue, 2021	Creamean, 2019
Arctic	-29.25	-28.75	-29	0.0159021	Yes	66.1286	No	Inoue, 2021	Creamean, 2019
Arctic	-28.75	-28.25	-28.5	0.0132713	Yes	52.511	No	Inoue, 2021	Creamean, 2019
Arctic	-28.25	-27.75	-28	0.0103902	Yes	40.7632	No	Inoue, 2021	Creamean, 2019
Arctic	-27.75	-27.25	-27.5	0.00857914	Yes	40.7632	No	Inoue, 2021	Creamean, 2019
Arctic	-27.25	-26.75	-27	0.00700881	Yes	32.4281	No	Inoue, 2021	Creamean, 2019
Arctic	-26.75	-26.25	-26.5	0.00578738	Yes	24.5492	No	Inoue, 2021	Creamean, 2019
Arctic	-26.25	-25.75	-26	0.00493377	Yes	18.3612	No	Inoue, 2021	Creamean, 2019
Arctic	-25.75	-25.25	-25.5	0.00411761	Yes	17.2677	No	Inoue, 2021	Creamean, 2019
Arctic	-25.25	-24.75	-25	0.00300883	No	14.2151	No	Irish, 2019	Creamean, 2019
Arctic	-24.75	-24.25	-24.5	0.0026012	Yes	12.3452	No	Inoue, 2021	Creamean, 2019
Arctic	-24.25	-23.75	-24	0.00210109	Yes	10.5887	No	Inoue, 2021	Creamean, 2019
Arctic	-23.75	-23.25	-23.5	0.00146721	Yes	8.93257	No	Inoue, 2021	Creamean, 2019
Arctic	-23.25	-22.75	-23	0.000985547	Yes	8.13873	No	Inoue, 2021	Wex, 2019
Arctic	-22.75	-22.25	-22.5	0.000722435	Yes	6.61345	No	Inoue, 2021	Wex, 2019
Arctic	-22.25	-21.75	-22	0.000555898	Yes	5.87991	No	Inoue, 2021	Wex, 2019
Arctic	-21.75	-21.25	-21.5	0.000295816	Yes	5.78166	No	Inoue, 2021	Wex, 2019
Arctic	-21.25	-20.75	-21	0.000123502	Yes	4.13829	No	Inoue, 2021	Wex, 2019
Arctic	-20.75	-20.25	-20.5	0.000545347	Yes	2.56183	No	Inoue, 2021	Wex, 2019
Arctic	-20.25	-19.75	-20	0.000436169	Yes	1.36423	No	Inoue, 2021	Wex, 2019
Arctic	-19.75	-19.25	-19.5	0.000320331	Yes	0.827659	No	Inoue, 2021	Wex, 2019
Arctic	-19.25	-18.75	-19	0.000270194	Yes	0.648058	No	Inoue, 2021	Wex, 2019
Arctic	-18.75	-18.25	-18.5	0.0002138	Yes	0.489118	No	Inoue, 2021	Wex, 2019
Arctic	-18.25	-17.75	-18	0.000291194	No	0.456871	No	Prenni, 2007	Wex, 2019
Arctic	-17.75	-17.25	-17.5	0.000158735	Yes	0.291085	No	Inoue, 2021	Wex, 2019
Arctic	-17.25	-16.75	-17	4.91195e-05	Yes	0.208104	No	Inoue, 2021	Wex, 2019
Arctic	-16.75	-16.25	-16.5	0.000107077	Yes	0.178494	No	Inoue, 2021	Wex, 2019
Arctic	-16.25	-15.75	-16	4.91195e-05	Yes	0.170277	No	Inoue, 2021	Wex, 2019
Arctic	-15.75	-15.25	-15.5	7.94967e-05	Yes	0.128894	No	Inoue, 2021	Wex, 2019
Arctic	-15.25	-14.75	-15	2.44217e-05	No	0.155375	No	Bigg, 1996	Creamean, 2019
Arctic	-14.75	-14.25	-14.5	2.65574e-05	No	0.111759	No	Hartmann, 2019	Wex, 2019
Arctic	-14.25	-13.75	-14	3.96645e-05	No	0.44089	No	Prenni, 2007	Wex, 2019
Arctic	-13.75	-13.25	-13.5	2.61689e-05	Yes	0.0578166	No	Inoue, 2021	Wex, 2019
Arctic	-13.25	-12.75	-13	2.61649e-05	Yes	0.0517035	No	Inoue, 2021	Wex, 2019
Arctic	-12.75	-12.25	-12.5	2.44217e-05	Yes	0.0425599	No	Inoue, 2021	Wex, 2019
Arctic	-12.25	-11.75	-12	2.65775e-05	No	0.559014	No	Prenni, 2007	Creamean, 2019
Arctic	-11.75	-11.25	-11.5	1.6e-05	Yes	0.0264678	No	Inoue, 2021	Wex, 2019
Arctic	-11.25	-10.75	-11	1.6e-05	Yes	0.0238338	No	Mason, 2016	Wex, 2019
Arctic	-10.75	-10.25	-10.5	1e-05	No	0.0163	No	Wex, 2019	Wex, 2019
Arctic	-10.25	-9.75	-10	1e-05	No	0.203835	No	Prenni, 2007	Wex, 2019
Arctic	-9.75	-9.25	-9.5	1e-05	No	0.0161	No	Wex, 2019	Wex, 2019
Arctic	-9.25	-8.75	-9	1e-05	No	0.0161	No	Wex, 2019	Wex, 2019
Arctic	-8.75	-8.25	-8.5	1e-05	No	0.009115	No	Wex, 2019	Wex, 2019
Arctic	-8.25	-7.75	-8	1e-05	No	0.00953	No	Wex, 2019	Wex, 2019
Arctic	-7.75	-7.25	-7.5	1e-05	No	0.00861	No	Wex, 2019	Wex, 2019
Arctic	-7.25	-6.75	-7	1.5e-05	No	0.0159	No	Wex, 2019	Wex, 2019
Arctic	-6.75	-6.25	-6.5	1.5e-05	No	0.00827	No	Wex, 2019	Wex, 2019
Arctic	-6.25	-5.75	-6	1.2e-05	No	0.00235	No	Wex, 2019	Wex, 2019
Arctic	-5.75	-5.25	-5.5	1.5e-05	No	0.000467	No	Wex, 2019	Wex, 2019
Arctic	-5.25	-4.75	-5	2e-05	No	3.3e-05	No	Wex, 2019	Wex, 2019
Arctic	-4.75	-4.25	-4.5	2e-05	No	2e-05	No	Wex, 2019	Wex, 2019
Atlantic	-36.25	-35.75	-36	2.9	No	4087.7	No	Welti, 2018	Welti, 2018
Atlantic	-35.75	-35.25	-35.5	NaN	NaN	NaN	NaN	NaN	NaN
Atlantic	-35.25	-34.75	-35	NaN	NaN	NaN	NaN	NaN	NaN
Atlantic	-34.75	-34.25	-34.5	4.8	No	179	No	Welti, 2018	Welti, 2018
Atlantic	-34.25	-33.75	-34	9.1	No	542.7	No	Welti, 2018	Welti, 2018
Atlantic	-33.75	-33.25	-33.5	NaN	NaN	NaN	NaN	NaN	NaN
Atlantic	-33.25	-32.75	-33	NaN	NaN	NaN	NaN	NaN	NaN
Atlantic	-32.75	-32.25	-32.5	3.3	No	299.2	No	Welti, 2018	Welti, 2018
Atlantic	-32.25	-31.75	-32	2.2	No	463.7	No	Welti, 2018	Welti, 2018
Atlantic	-31.75	-31.25	-31.5	NaN	NaN	NaN	NaN	NaN	NaN
Atlantic	-31.25	-30.75	-31	6.2523	No	43.66	Yes	Sanchez-Marroquin, 2020	Mason, 2016
Atlantic	-30.75	-30.25	-30.5	NaN	NaN	NaN	NaN	NaN	NaN
Atlantic	-30.25	-29.75	-30	0.655866	No	28.2663	No	Sanchez-Marroquin, 2020	McCluskey, 2018a
Atlantic	-29.75	-29.25	-29.5	23.7639	No	34.9289	No	Sanchez-Marroquin, 2020	Sanchez-Marroquin, 2020
Atlantic	-29.25	-28.75	-29	4.62133	No	63.8454	Yes	Sanchez-Marroquin, 2020	Mason, 2016
Atlantic	-28.75	-28.25	-28.5	8.9	No	77.4	No	Welti, 2018	Welti, 2018
Atlantic	-28.25	-27.75	-28	4.04063	No	116.8	Yes	Welti, 2018	Mason, 2016
Atlantic	-27.75	-27.25	-27.5	0.32653	No	42.6427	No	Sanchez-Marroquin, 2020	McCluskey, 2018a
Atlantic	-27.25	-26.75	-27	0.19087	No	32.79	No	Sanchez-Marroquin, 2021	McCluskey, 2018a
Atlantic	-26.75	-26.25	-26.5	0.13042	No	124.211	No	Sanchez-Marroquin, 2020	McCluskey, 2018a
Atlantic	-26.25	-25.75	-26	0.089	No	104.144	No	Sanchez-Marroquin, 2020	McCluskey, 2018a
Atlantic	-25.75	-25.25	-25.5	0.07916	No	34.3709	No	Sanchez-Marroquin, 2021	McCluskey, 2018a
Atlantic	-25.25	-24.75	-25	0.05026	No	59.2558	No	Sanchez-Marroquin, 2021	McCluskey, 2018a
Atlantic	-24.75	-24.25	-24.5	0.03247	No	92.4053	No	Sanchez-Marroquin, 2020	McCluskey, 2018a
Atlantic	-24.25	-23.75	-24	0.0119961	No	51.8	No	Welti, 2018	Rosinski, 1988
Atlantic	-23.75	-23.25	-23.5	0.00295725	No	77.6167	No	Sanchez-Marroquin, 2020	Rosinski, 1988
Atlantic	-23.25	-22.75	-23	0.00199475	No	122.77	No	Welti, 2018	Rosinski, 1988
Atlantic	-22.75	-22.25	-22.5	0.00742	No	61.4813	No	Sanchez-Marroquin, 2021	McCluskey, 2018a
Atlantic	-22.25	-21.75	-22	0.00199207	No	132.81	No	Welti, 2018	Rosinski, 1988
Atlantic	-21.75	-21.25	-21.5	0.00467	No	42.1879	No	Sanchez-Marroquin, 2020	McCluskey, 2018a
Atlantic	-21.25	-20.75	-21	0.0019915	No	139.58	No	Welti, 2018	Rosinski, 1988
Atlantic	-20.75	-20.25	-20.5	0.00128	No	32.2046	No	Sanchez-Marroquin, 2020	McCluskey, 2018a
Atlantic	-20.25	-19.75	-20	0.00101	No	184.64	No	Welti, 2018	McCluskey, 2018a
Atlantic	-19.75	-19.25	-19.5	0.00073	No	23.8761	No	Sanchez-Marroquin, 2020	McCluskey, 2018a
Atlantic	-19.25	-18.75	-19	0.00083	No	276.9	No	Welti, 2018	McCluskey, 2018a
Atlantic	-18.75	-18.25	-18.5	0.00125	No	16.0035	No	Sanchez-Marroquin, 2020	McCluskey, 2018a
Atlantic	-18.25	-17.75	-18	0.00069	No	164.19	No	Welti, 2018	McCluskey, 2018a
Atlantic	-17.75	-17.25	-17.5	0.000849903	No	21.5018	No	Sanchez-Marroquin, 2021	Gong, 2020
Atlantic	-17.25	-16.75	-17	0.00034	No	154.17	No	Welti, 2018	McCluskey, 2018a
Atlantic	-16.75	-16.25	-16.5	5e-05	No	9.36241	No	Sanchez-Marroquin, 2021	McCluskey, 2018a
Atlantic	-16.25	-15.75	-16	7e-05	No	129.45	No	Welti, 2018	McCluskey, 2018a
Atlantic	-15.75	-15.25	-15.5	0.00016	No	4.53237	No	Sanchez-Marroquin, 2021	McCluskey, 2018a
Atlantic	-15.25	-14.75	-15	0.00012	No	113.34	No	Welti, 2018	McCluskey, 2018a
Atlantic	-14.75	-14.25	-14.5	0.00014	No	2.41644	No	Sanchez-Marroquin, 2021	McCluskey, 2018a
Atlantic	-14.25	-13.75	-14	0.00015	No	98.17	No	Welti, 2018	McCluskey, 2018a
Atlantic	-13.75	-13.25	-13.5	0.00016	No	1.18168	No	Sanchez-Marroquin, 2021	McCluskey, 2018a
Atlantic	-13.25	-12.75	-13	9e-05	No	90	No	Welti, 2018	McCluskey, 2018a
Atlantic	-12.75	-12.25	-12.5	0.00022	No	2.89017	No	Sanchez-Marroquin, 2021	McCluskey, 2018a
Atlantic	-12.25	-11.75	-12	0.00017	No	89.73	No	Welti, 2018	McCluskey, 2018a
Atlantic	-11.75	-11.25	-11.5	0.00021	No	2.67879	No	Sanchez-Marroquin, 2021	McCluskey, 2018a
Atlantic	-11.25	-10.75	-11	0.00016	No	70.8	No	Welti, 2018	McCluskey, 2018a
Atlantic	-10.75	-10.25	-10.5	0.000310402	No	1.88079	No	Sanchez-Marroquin, 2021	Gong, 2020
Atlantic	-10.25	-9.75	-10	0.000310402	No	51.59	No	Welti, 2018	Gong, 2020
Atlantic	-9.75	-9.25	-9.5	0.000310402	No	1.50746	No	Sanchez-Marroquin, 2021	Gong, 2020
Atlantic	-9.25	-8.75	-9	0.000310402	No	29.69	No	Welti, 2018	Gong, 2020
Atlantic	-8.75	-8.25	-8.5	0.00018	No	0.991428	No	Gong, 2020	DeMott, 2016
Atlantic	-8.25	-7.75	-8	9.5e-05	No	98.17	No	Welti, 2018	DeMott, 2016
Atlantic	-7.75	-7.25	-7.5	0.000310193	No	0.68497	No	Gong, 2020	Gong, 2020
Atlantic	-7.25	-6.75	-7	3.6e-05	No	20.58	No	Welti, 2018	DeMott, 2016
Atlantic	-6.75	-6.25	-6.5	0.000309869	No	0.328362	No	Gong, 2020	Gong, 2020
Atlantic	-6.25	-5.75	-6	1.8e-05	No	6.87	No	Welti, 2018	DeMott, 2016
Atlantic	-5.75	-5.25	-5.5	0.00031067	No	0.328362	No	Gong, 2020	Gong, 2020
Atlantic	-5.25	-4.75	-5	0.00031067	No	1.67	No	Welti, 2018	Gong, 2020
Pacific	-30.25	-29.75	-30	1.09988	Yes	16.7063	Yes	Mason, 2015	Mason, 2015
Pacific	-29.75	-29.25	-29.5	NaN	NaN	NaN	NaN	NaN	NaN
Pacific	-29.25	-28.75	-29	NaN	NaN	NaN	NaN	NaN	NaN
Pacific	-28.75	-28.25	-28.5	NaN	NaN	NaN	NaN	NaN	NaN
Pacific	-28.25	-27.75	-28	NaN	NaN	NaN	NaN	NaN	NaN
Pacific	-27.75	-27.25	-27.5	NaN	NaN	NaN	NaN	NaN	NaN
Pacific	-27.25	-26.75	-27	NaN	NaN	NaN	NaN	NaN	NaN
Pacific	-26.75	-26.25	-26.5	NaN	NaN	NaN	NaN	NaN	NaN
Pacific	-26.25	-25.75	-26	2.63029	No	9.04098	Yes	Bigg, 1964	Mason, 2016
Pacific	-25.75	-25.25	-25.5	NaN	NaN	NaN	NaN	NaN	NaN
Pacific	-25.25	-24.75	-25	0.263345	Yes	5.76273	Yes	Mason, 2015	Mason, 2015
Pacific	-24.75	-24.25	-24.5	3.17349	No	7.0218	No	Bigg, 1964	Bigg, 1964
Pacific	-24.25	-23.75	-24	4.5438	No	4.90087	Yes	Bigg, 1964	Mason, 2016
Pacific	-23.75	-23.25	-23.5	1.62644	No	4.54285	No	Bigg, 1964	Bigg, 1964
Pacific	-23.25	-22.75	-23	1.54509	No	7.19591	Yes	Bigg, 1964	Mason, 2016
Pacific	-22.75	-22.25	-22.5	1.86747	No	5.72222	No	Bigg, 1964	Bigg, 1964
Pacific	-22.25	-21.75	-22	0.0082	No	1.69856	No	Bigg, 1964	DeMott, 2016
Pacific	-21.75	-21.25	-21.5	1.32898	No	2.09082	No	Bigg, 1964	Bigg, 1964
Pacific	-21.25	-20.75	-21	NaN	NaN	NaN	NaN	NaN	NaN
Pacific	-20.75	-20.25	-20.5	0.806822	No	2.23958	No	Bigg, 1964	Bigg, 1964
Pacific	-20.25	-19.75	-20	0.0027	No	71	No	Isono, 1959	DeMott, 2016
Pacific	-19.75	-19.25	-19.5	0.400599	No	2.10187	No	Bigg, 1964	Bigg, 1964
Pacific	-19.25	-18.75	-19	0.277921	Yes	0.505695	No	Mason, 2016	Bigg, 1964
Pacific	-18.75	-18.25	-18.5	0.0031	No	0.908637	No	Bigg, 1964	DeMott, 2016
Pacific	-18.25	-17.75	-18	0.0981904	No	0.697185	No	Bigg, 1964	Bigg, 1964
Pacific	-17.75	-17.25	-17.5	0.0313666	No	0.172434	No	Bigg, 1964	Bigg, 1964
Pacific	-17.25	-16.75	-17	0.0025	Yes	0.146911	No	Mason, 2016	DeMott, 2016
Pacific	-16.75	-16.25	-16.5	0.0248342	No	0.45385	No	Bigg, 1964	Bigg, 1964
Pacific	-16.25	-15.75	-16	0.0301874	Yes	0.0493462	No	Mason, 2016	Bigg, 1964
Pacific	-15.75	-15.25	-15.5	0.0111464	No	0.033452	No	Bigg, 1964	Bigg, 1964
Pacific	-15.25	-14.75	-15	0.000215577	No	5.6	Yes	Isono, 1959	Mason, 2015
Pacific	-14.75	-14.25	-14.5	NaN	NaN	NaN	NaN	NaN	NaN
Pacific	-14.25	-13.75	-14	NaN	NaN	NaN	NaN	NaN	NaN
Pacific	-13.75	-13.25	-13.5	NaN	NaN	NaN	NaN	NaN	NaN
Pacific	-13.25	-12.75	-13	0.0006	No	1.8	No	Isono, 1959	DeMott, 2016

## Sheet: References
Bigg, E. (1964). Geographical differences in concentrations of ice nuclei. Monthly Weather Review, 92(7), 355-356.
Bigg, E. (1973). Ice nucleus concentrations in remote areas. Journal of the Atmospheric Sciences, 30(6), 1153-1157.
Bigg, E., & Hopwood, S. (1963). Ice nuclei in the Antarctic. Journal of the Atmospheric Sciences, 20(3), 185-188.
Bigg, E. K. (1996). Ice forming nuclei in the high Arctic. Tellus Series B-Chemical and Physical Meteorology, 48(2), 223-233. doi:10.3402/tellusb.v48i2.15888
Bigg, E. K., & Leck, C. (2001). Cloud‐active particles over the central Arctic Ocean. Journal of Geophysical Research: Atmospheres, 106(D23), 32155-32166.
Conen, F., Stopelli, E., & Zimmermann, L. (2016). Clues that decaying leaves enrich Arctic air with ice nucleating particles. Atmospheric Environment, 129, 91-94. doi:10.1016/j.atmosenv.2016.01.027
Córdoba, F., Ramírez-Romero, C., Cabrera, D., Raga, G. B., Miranda, J., Alvarez-Ospina, H., . . . Yakobi-Hancock, J. (2021). Measurement report: Ice nucleating abilities of biomass burning, African dust, and sea spray aerosol particles over the Yucatán Peninsula. Atmospheric Chemistry and Physics, 21(6), 4453-4470.
Creamean, J. M., Cross, J. N., Pickart, R., McRaven, L., Lin, P., Pacini, A., . . . DeMott, P. J. (2019). Ice Nucleating Particles Carried From Below a Phytoplankton Bloom to the Arctic Atmosphere. Geophysical Research Letters, 46(14), 8572-8581. doi:10.1029/2019gl083039
Creamean, J. M., Kirpes, R. M., Pratt, K. A., Spada, N. J., Maahn, M., de Boer, G., . . . China, S. (2018). Marine and terrestrial influences on ice nucleating particles during continuous springtime measurements in an Arctic oilfield location. Atmos. Chem. Phys., 18(24), 18023-18042. doi:10.5194/acp-18-18023-2018
DeMott, P. J., Hill, T. C., McCluskey, C. S., Prather, K. A., Collins, D. B., Sullivan, R. C., . . . Franc, G. D. (2016). Sea spray aerosol as a unique source of ice nucleating particles. Proc Natl Acad Sci U S A, 113(21), 5797-5803. doi:10.1073/pnas.1514034112
Fountain, A. G., & Ohtake, T. (1985). Concentrations and Source Areas of Ice Nuclei in the Alaskan Atmosphere. Journal of Climate and Applied Meteorology, 24(4), 377-382. doi:Doi 10.1175/1520-0450(1985)024<0377:Casaoi>2.0.Co;2
Gong, X. D., Wex, H., Muller, T., Wiedensohler, A., Hohler, K., Kandler, K., . . . Stratmann, F. (2019). Characterization of aerosol properties at Cyprus, focusing on cloud condensation nuclei and ice-nucleating particles. Atmospheric Chemistry and Physics, 19(16), 10883-10900. doi:10.5194/acp-19-10883-2019
Gong, X. D., Wex, H., van Pinxteren, M., Triesch, N., Fomba, K. W., Lubitz, J., . . . Stratmann, F. (2020). Characterization of aerosol particles at Cabo Verde close to sea level and at the cloud level - Part 2: Ice-nucleating particles in air, cloud and seawater. Atmospheric Chemistry and Physics, 20(3), 1451-1468. doi:10.5194/acp-20-1451-2020
Inoue, J., Tobo, Y., Taketani, F., & Sato, K. (2021). Oceanic Supply of Ice-Nucleating Particles and Its Effect on Ice Cloud Formation: A Case Study in the Arctic Ocean During a Cold-Air Outbreak in Early Winter. Geophysical Research Letters, 48(16), e2021GL094646. doi:10.1029/2021GL094646
Irish, V. E., Hanna, S. J., Willis, M. D., China, S., Thomas, J. L., Wentzell, J. J. B., . . . Bertram, A. K. (2019). Ice nucleating particles in the marine boundary layer in the Canadian Arctic during summer 2014. Atmos. Chem. Phys., 19(2), 1027-1039. doi:10.5194/acp-19-1027-2019
Irish, V. E., Hanna, S. J., Xi, Y., Boyer, M., Polishchuk, E., Ahmed, M., . . . Bertram, A. K. (2019). Revisiting properties and concentrations of ice-nucleating particles in the sea surface microlayer and bulk seawater in the Canadian Arctic during summer. Atmos. Chem. Phys., 19(11), 7775-7787. doi:10.5194/acp-19-7775-2019
Isono, K., Komabayasi, M., & Ono, A. (1959). The nature and the origin of ice nuclei in the. atmosphere. Journal of the Meteorological Society of Japan. Ser. II, 37(6), 211-233.
Isono, K., Komabayasi, M., Takeda, T., Tanaka, T., Iwai, K., & Fujiwara, M. (1971). Concentration and nature of ice nuclei in rim of the North Pacific Ocean. Tellus, 23(1), 40-59.
Kremser, S., Harvey, M., Kuma, P., Hartery, S., Saint-Macary, A., McGregor, J., . . . Geddes, A. (2021). Southern Ocean cloud and aerosol data: a compilation of measurements from the 2018 Southern Ocean Ross Sea Marine Ecosystems and Environment voyage. Earth System Science Data, 13(7), 3115-3153.
Ladino, L. A., Raga, G. B., Alvarez-Ospina, H., Andino-Enriquez, M. A., Rosas, I., Martinez, L., . . . Irish, V. E. (2019). Ice-nucleating particles in a coastal tropical site. Atmospheric Chemistry and Physics, 19(9), 6147-6165. doi:10.5194/acp-19-6147-2019
Mason, R., Si, M., Li, J., Chou, C., Dickie, R., Toom-Sauntry, D., . . . Jones, K. (2015). Ice nucleating particles at a coastal marine boundary layer site: correlations with aerosol type and meteorological conditions. Atmospheric Chemistry and Physics, 15(21), 12547-12566.
Mason, R. H., Si, M., Chou, C., Irish, V. E., Dickie, R., Elizondo, P., . . . Bertram, A. K. (2016). Size-resolved measurements of ice-nucleating particles at six locations in North America and one in Europe. Atmospheric Chemistry and Physics, 16(3), 1637-1651. doi:10.5194/acp-16-1637-2016
McCluskey, C. S., Hill, T. C., Sultana, C. M., Laskina, O., Trueblood, J., Santander, M. V., ... & DeMott, P. J. (2018). A mesocosm double feature: Insights into the chemical makeup of marine ice nucleating particles. Journal of the Atmospheric Sciences, 75(7), 2405-2423.
McCluskey, C. S., Ovadnevaite, J., Rinaldi, M., Atkinson, J., Belosi, F., Ceburnis, D., . . . DeMott, P. J. (2018). Marine and Terrestrial Organic Ice-Nucleating Particles in Pristine Marine to Continentally Influenced Northeast Atlantic Air Masses. Journal of Geophysical Research-Atmospheres, 123(11), 6196-6212. doi: 10.1029/2017jd028033
Nagamoto, C., Rosinski, J., Haagenson, P., Michalowska-Smak, A., & Parungo, F. (1984). Characteristics of ice-forming nuclei in continental-maritime air. Journal of Aerosol Science, 15(2), 147-166.
Prenni, A. J., Harrington, J. Y., Tjernström, M., DeMott, P. J., Avramov, A., Long, C. N., . . . Verlinde, J. (2007). Can ice-nucleating aerosols affect arctic seasonal climate? Bulletin of the American Meteorological Society, 88(4), 541-550.
Rosinski, J., Haagenson, P. L., Nagamoto, C. T., & Parungo, F. (1986). Ice-Forming Nuclei of Maritime Origin. Journal of Aerosol Science, 17(1), 23-46. doi:10.1016/0021-8502(86)90004-2
Rosinski, J., Haagenson, P. L., Nagamoto, C. T., & Parungo, F. (1987). Nature of Ice-Forming Nuclei in Marine Air Masses. Journal of Aerosol Science, 18(3), 291-&. doi:10.1016/0021-8502(87)90024-3
Rosinski, J., Haagenson, P. L., Nagamoto, C. T., Quintana, B., Parungo, F., & Hoyt, S. D. (1988). Ice-Forming Nuclei in Air Masses over the Gulf-of-Mexico. Journal of Aerosol Science, 19(5), 539-551. Doi:10.1016/0021-8502(88)90206-6
Rosinski, J., Nagamoto, C., & Zhou, M. (1995). Ice-forming nuclei over the East China Sea. Atmospheric Research, 36(1-2), 95-105.
Sanchez-Marroquin, A., Arnalds, O., Baustian-Dorsi, K. J., Browse, J., Dagsson-Waldhauserova, P., Harrison, A. D., . . . Murray, B. J. (2020). Iceland is an episodic source of atmospheric ice-nucleating particles relevant for mixed-phase clouds. Sci Adv, 6(26). doi:10.1126/sciadv.aba8137
Sanchez-Marroquin, A., West, J. S., Burke, I. T., McQuaid, J. B., & Murray, B. J. (2021). Mineral and biological ice-nucleating particles above the South East of the British Isles. Environ Sci Atmos, 1(4), 176-191. doi:10.1039/d1ea00003a
Schnell, R. (1977). Ice nuclei in seawater, fog water and marine air off the coast of Nova Scotia: Summer 1975. Journal of Atmospheric Sciences, 34(8), 1299-1305.
Wagner, R., Ickes, L., Bertram, A. K., Els, N., Gorokhova, E., Möhler, O., . . . Salter, M. E. (2021). Heterogeneous ice nucleation ability of aerosol particles generated from Arctic sea surface microlayer and surface seawater samples at cirrus temperatures. Atmospheric Chemistry and Physics Discussions, 1-45.
Welti, A., Muller, K., Fleming, Z. L., & Stratmann, F. (2018). Concentration and variability of ice nuclei in the subtropical maritime boundary layer. Atmospheric Chemistry and Physics, 18(8), 5307-5320. doi:10.5194/acp-18-5307-2018
Wex, H., Huang, L., Zhang, W., Hung, H., Traversi, R., Becagli, S., . . . Stratmann, F. (2019). Annual variability of ice-nucleating particle concentrations at different Arctic locations. Atmospheric Chemistry and Physics, 19(7), 5293-5311. doi:10.5194/acp-19-5293-2019

## Sheet: README
Current Maintainer: Naruki Hiranuma (nhiranuma@wtamu.edu)
----------------------------------------------------------------
README last updated on: 02/22/2022
The file named "N_inp_ranges.xlsx" contains the data used to generate Figure 2 in Sect. S1 WT_CRAFT Module, including the maximum and minimum INP measurements made in a marine environment at each temperature. No corrections or changes were made to reported N_inp values, other than converting from m^-3 to L^-1 as needed to enable comparison of values. To enable comparison between studies, data poi…
PARAMETERS/Variables in MERGED datasets
--------------------------------------------
COLUMN		UNITS	DESCRIPTION
Ocean		N/A	Ocean in which measurements were made
Temp_upper	dC	Upper range of temperatures considered for data point
Temp_lower	dC	Lower range of temperatures considered for data point
Temp_mid		dC	Reported temperature of data point
N_inp_min	L^(-1)	Minimum INP concentration
STP_min		N/A	Denotes whether source of minimum INP concentration corrected data to standard temperature and pressure
N_inp_max	L^(-1)	Maximum INP concentration
STP_max		N/A	Denotes whether source of maximum INP concentration corrected data to standard temperature and pressure
Max_source	N/A	Reference for maximum INP concentration (given as first author, year of publication)
Min_source	N/A	Reference for minimum INP concentration (given as first author, year of publication)
All references are provided in the second tab of the same spreadsheet.
