# Supplementary material for: Integrated Science Teaching in Atmospheric Ice Nucleation Research: Immersion Freezing Experiments
Source: J Chem Educ. 2023 Mar 8;100(4):1511–22. doi: 10.1021/acs.jchemed.2c01060 (PMC10100551; doi:10.1021/acs.jchemed.2c01060)
Supplement: Supplementary file 1 — ed2c01060_si_001.zip [file ed2c01060_si_001.zip › SI_Files/SI_Sect_S7_data/Module3_Figure_4_data.csv]

Ext_Blank_RT	Ext_Blank_Sig	HPLC_RT	HPLC_Sig	Filtered_Tap_RT	Filtered_Tap_Sig
3.587	5310	3.587	5943	3.587	4817
3.592	5748	3.592	5289	3.592	5320
3.597	4656	3.597	5541	3.597	4436
3.603	5103	3.603	5340	3.603	4418
3.608	4791	3.608	4961	3.608	4618
3.613	5116	3.613	5894	3.613	4339
3.619	5578	3.619	4788	3.619	4170
3.624	4515	3.624	5689	3.624	3717
3.629	4195	3.629	4469	3.629	4093
3.634	4305	3.635	4436	3.635	4242
3.64	3922	3.64	4483	3.64	3351
3.645	4394	3.645	4343	3.645	4101
3.65	4120	3.65	3885	3.65	3879
3.656	4033	3.656	4306	3.656	3038
3.661	4558	3.661	4117	3.661	3487
3.666	4079	3.666	4319	3.666	3864
3.672	3495	3.672	4022	3.672	2984
3.677	3477	3.677	4205	3.677	2955
3.682	3620	3.682	3714	3.682	3040
3.687	3584	3.687	4236	3.687	3098
3.693	3650	3.693	3537	3.693	2738
3.698	3686	3.698	3618	3.698	2847
3.703	3453	3.703	3216	3.703	3070
3.709	3319	3.709	3362	3.709	3423
3.714	3036	3.714	4054	3.714	2948
3.719	3226	3.719	3260	3.719	2788
3.724	3363	3.725	2605	3.725	2618
3.73	2900	3.73	3270	3.73	2739
3.735	3420	3.735	3275	3.735	2647
3.74	2840	3.74	2927	3.74	2825
3.746	3092	3.746	3500	3.746	3174
3.751	2928	3.751	2959	3.751	2301
3.756	2428	3.756	3112	3.756	2322
3.762	2570	3.762	3236	3.762	2751
3.767	2665	3.767	3100	3.767	2653
3.772	2494	3.772	2939	3.772	2340
3.777	3166	3.777	2918	3.777	2427
3.783	2770	3.783	2491	3.783	2271
3.788	2889	3.788	2803	3.788	2498
3.793	2674	3.793	2402	3.793	2351
3.799	2386	3.799	2405	3.799	2317
3.804	2948	3.804	2819	3.804	2378
3.809	2554	3.809	2597	3.809	1997
3.814	2655	3.815	2690	3.815	2578
3.82	2076	3.82	2684	3.82	2539
3.825	2174	3.825	2493	3.825	2042
3.83	2160	3.83	2636	3.83	2224
3.836	2496	3.836	2400	3.836	2175
3.841	2211	3.841	2707	3.841	2398
3.846	1868	3.846	2372	3.846	1916
3.852	2273	3.852	2613	3.852	2252
3.857	2524	3.857	2646	3.857	1749
3.862	2291	3.862	2622	3.862	2107
3.867	2404	3.868	2369	3.868	1844
3.873	2162	3.873	2216	3.873	1694
3.878	2240	3.878	2190	3.878	1837
3.883	2343	3.883	2557	3.883	2048
3.889	2089	3.889	2464	3.889	1928
3.894	1959	3.894	2262	3.894	2025
3.899	2093	3.899	2426	3.899	1956
3.904	2132	3.905	2160	3.905	2013
3.91	2083	3.91	2053	3.91	1922
3.915	2265	3.915	2140	3.915	1827
3.92	1999	3.92	1823	3.92	1914
3.926	2232	3.926	1997	3.926	1501
3.931	1998	3.931	2084	3.931	1839
3.936	1577	3.936	2350	3.936	1734
3.942	1992	3.942	2219	3.942	1925
3.947	2079	3.947	2094	3.947	1976
3.952	2594	3.952	1968	3.952	1637
3.957	2006	3.958	1963	3.958	2128
3.963	1840	3.963	1502	3.963	1762
3.968	1903	3.968	2339	3.968	1629
3.973	2330	3.973	2129	3.973	1864
3.979	2041	3.979	2154	3.979	1547
3.984	2185	3.984	1815	3.984	1545
3.989	2068	3.989	1768	3.989	1670
3.995	1926	3.995	1776	3.995	1992
4	2095	4	2308	4	2293
4.005	1496	4.005	2009	4.005	2159
4.01	1910	4.01	1764	4.01	1895
4.016	1742	4.016	1951	4.016	2161
4.021	1933	4.021	1745	4.021	2049
4.026	2341	4.026	1601	4.026	1607
4.032	2153	4.032	1860	4.032	1779
4.037	1663	4.037	2001	4.037	2042
4.042	1938	4.042	1597	4.042	1468
4.047	1837	4.048	1541	4.048	1207
4.053	1696	4.053	1649	4.053	1631
4.058	1557	4.058	1832	4.058	1918
4.063	2085	4.063	1688	4.063	1625
4.069	1698	4.069	1669	4.069	1459
4.074	1635	4.074	1565	4.074	1606
4.079	1627	4.079	1543	4.079	2006
4.085	1714	4.085	1786	4.085	1544
4.09	1666	4.09	1711	4.09	1733
4.095	1635	4.095	1708	4.095	1468
4.1	1491	4.101	1834	4.101	1550
4.106	1441	4.106	1809	4.106	1434
4.111	1482	4.111	1783	4.111	1193
4.116	1218	4.116	1342	4.116	1403
4.122	1603	4.122	1472	4.122	1335
4.127	1500	4.127	1716	4.127	1207
4.132	1675	4.132	1280	4.132	1350
4.137	1564	4.138	1880	4.138	1656
4.143	1615	4.143	1491	4.143	1545
4.148	1784	4.148	1463	4.148	1621
4.153	1489	4.153	1282	4.153	2313
4.159	1371	4.159	1358	4.159	2233
4.164	1262	4.164	1317	4.164	2089
4.169	1318	4.169	1541	4.169	1812
4.175	1204	4.175	1247	4.175	1593
4.18	1756	4.18	1593	4.18	1540
4.185	1254	4.185	1135	4.185	1519
4.19	1535	4.191	1649	4.191	1055
4.196	1634	4.196	1103	4.196	1451
4.201	1248	4.201	1612	4.201	1379
4.206	1677	4.206	1336	4.206	1393
4.212	1090	4.212	1387	4.212	1247
4.217	1410	4.217	1421	4.217	1586
4.222	1290	4.222	1334	4.222	1176
4.228	1209	4.228	1474	4.228	1224
4.233	1222	4.233	1238	4.233	1497
4.238	1268	4.238	1412	4.238	1427
4.243	1438	4.243	1039	4.243	1249
4.249	1204	4.249	991	4.249	1119
4.254	1015	4.254	1133	4.254	1050
4.259	1607	4.259	875	4.259	1393
4.265	1342	4.265	1280	4.265	1146
4.27	832	4.27	1240	4.27	1355
4.275	1669	4.275	1038	4.275	1126
4.28	968	4.281	1174	4.281	958
4.286	1061	4.286	1283	4.286	1211
4.291	1097	4.291	949	4.291	996
4.296	986	4.296	1146	4.296	997
4.302	1022	4.302	1192	4.302	1124
4.307	1240	4.307	1092	4.307	1482
4.312	1075	4.312	1320	4.312	1110
4.318	1066	4.318	1085	4.318	1268
4.323	1217	4.323	931	4.323	1155
4.328	859	4.328	946	4.328	1296
4.333	1203	4.333	1139	4.333	1237
4.339	963	4.339	1068	4.339	952
4.344	1251	4.344	1490	4.344	1093
4.349	1186	4.349	897	4.349	1304
4.355	992	4.355	1202	4.355	1115
4.36	909	4.36	1209	4.36	1065
4.365	1071	4.365	1074	4.365	1091
4.37	1003	4.371	954	4.371	1080
4.376	1034	4.376	932	4.376	1246
4.381	1025	4.381	1192	4.381	930
4.386	1039	4.386	1077	4.386	1203
4.392	866	4.392	1423	4.392	894
4.397	742	4.397	1075	4.397	1109
4.402	1151	4.402	851	4.402	1185
4.408	946	4.408	1222	4.408	1444
4.413	701	4.413	821	4.413	859
4.418	1329	4.418	962	4.418	1357
4.423	763	4.424	1108	4.424	1251
4.429	1090	4.429	1140	4.429	1039
4.434	1010	4.434	956	4.434	895
4.439	1166	4.439	1132	4.439	1155
4.445	1218	4.445	760	4.445	898
4.45	1003	4.45	1175	4.45	1013
4.455	1012	4.455	923	4.455	842
4.461	897	4.461	981	4.461	995
4.466	882	4.466	878	4.466	1216
4.471	1216	4.471	864	4.471	1126
4.476	972	4.476	1006	4.476	1191
4.482	1169	4.482	869	4.482	907
4.487	1165	4.487	568	4.487	1125
4.492	651	4.492	1067	4.492	974
4.498	1135	4.498	870	4.498	905
4.503	985	4.503	974	4.503	1070
4.508	968	4.508	870	4.508	972
4.513	889	4.514	882	4.514	862
4.519	918	4.519	957	4.519	1012
4.524	866	4.524	1005	4.524	963
4.529	1063	4.529	771	4.529	1010
4.535	844	4.535	864	4.535	1081
4.54	937	4.54	873	4.54	1027
4.545	1029	4.545	694	4.545	1207
4.551	1025	4.551	1082	4.551	899
4.556	759	4.556	858	4.556	910
4.561	903	4.561	783	4.561	928
4.566	861	4.566	1165	4.566	696
4.572	1097	4.572	819	4.572	875
4.577	979	4.577	714	4.577	808
4.582	749	4.582	1017	4.582	979
4.588	1110	4.588	876	4.588	812
4.593	878	4.593	814	4.593	961
4.598	824	4.598	828	4.598	914
4.603	1186	4.604	803	4.604	1039
4.609	953	4.609	821	4.609	775
4.614	840	4.614	830	4.614	803
4.619	931	4.619	951	4.619	799
4.625	958	4.625	804	4.625	500
4.63	1033	4.63	811	4.63	913
4.635	857	4.635	668	4.635	925
4.641	757	4.641	706	4.641	927
4.646	841	4.646	919	4.646	854
4.651	753	4.651	896	4.651	823
4.656	976	4.657	868	4.657	847
4.662	715	4.662	747	4.662	600
4.667	810	4.667	787	4.667	953
4.672	858	4.672	865	4.672	622
4.678	1069	4.678	590	4.678	590
4.683	839	4.683	799	4.683	699
4.688	923	4.688	556	4.688	765
4.693	877	4.694	654	4.694	802
4.699	843	4.699	651	4.699	783
4.704	863	4.704	888	4.704	575
4.709	747	4.709	469	4.709	764
4.715	748	4.715	508	4.715	831
4.72	1118	4.72	635	4.72	882
4.725	879	4.725	811	4.725	1176
4.731	805	4.731	480	4.731	955
4.736	699	4.736	718	4.736	947
4.741	696	4.741	636	4.741	930
4.746	863	4.747	717	4.747	830
4.752	828	4.752	784	4.752	936
4.757	790	4.757	694	4.757	799
4.762	775	4.762	739	4.762	654
4.768	498	4.768	586	4.768	903
4.773	800	4.773	812	4.773	771
4.778	930	4.778	582	4.778	633
4.784	472	4.784	781	4.784	740
4.789	434	4.789	778	4.789	606
4.794	572	4.794	796	4.794	434
4.799	705	4.799	884	4.799	792
4.805	1206	4.805	812	4.805	923
4.81	595	4.81	592	4.81	985
4.815	744	4.815	655	4.815	683
4.821	631	4.821	948	4.821	563
4.826	950	4.826	447	4.826	781
4.831	850	4.831	690	4.831	713
4.836	984	4.837	446	4.837	520
4.842	668	4.842	1005	4.842	730
4.847	681	4.847	573	4.847	1041
4.852	780	4.852	836	4.852	750
4.858	938	4.858	808	4.858	1056
4.863	1212	4.863	598	4.863	926
4.868	689	4.868	636	4.868	763
4.874	637	4.874	854	4.874	630
4.879	630	4.879	651	4.879	576
4.884	509	4.884	540	4.884	877
4.889	653	4.89	739	4.89	903
4.895	696	4.895	629	4.895	704
4.9	660	4.9	565	4.9	889
4.905	764	4.905	369	4.905	777
4.911	767	4.911	532	4.911	736
4.916	761	4.916	651	4.916	671
4.921	849	4.921	713	4.921	828
4.926	757	4.927	598	4.927	446
4.932	589	4.932	738	4.932	709
4.937	661	4.937	527	4.937	528
4.942	807	4.942	538	4.942	720
4.948	802	4.948	771	4.948	808
4.953	662	4.953	626	4.953	702
4.958	392	4.958	628	4.958	800
4.964	612	4.964	471	4.964	644
4.969	713	4.969	1001	4.969	638
4.974	792	4.974	740	4.974	591
4.979	633	4.98	532	4.98	612
4.985	576	4.985	754	4.985	534
4.99	642	4.99	719	4.99	717
4.995	727	4.995	547	4.995	727
5.001	479	5.001	705	5.001	627
5.006	594	5.006	454	5.006	640
5.011	684	5.011	695	5.011	940
5.017	842	5.017	591	5.017	468
5.022	448	5.022	819	5.022	799
5.027	707	5.027	708	5.027	480
5.032	685	5.032	611	5.032	624
5.038	766	5.038	631	5.038	918
5.043	880	5.043	426	5.043	644
5.048	381	5.048	588	5.048	803
5.054	629	5.054	802	5.054	685
5.059	709	5.059	608	5.059	685
5.064	469	5.064	480	5.064	765
5.069	673	5.07	634	5.07	518
5.075	668	5.075	529	5.075	631
5.08	608	5.08	658	5.08	535
5.085	751	5.085	550	5.085	929
5.091	543	5.091	414	5.091	423
5.096	823	5.096	519	5.096	685
5.101	648	5.101	613	5.101	549
5.107	779	5.107	725	5.107	702
5.112	784	5.112	797	5.112	458
5.117	647	5.117	409	5.117	756
5.122	391	5.122	214	5.123	712
5.128	763	5.128	679	5.128	374
5.133	666	5.133	341	5.133	756
5.138	643	5.138	540	5.138	617
5.144	580	5.144	578	5.144	735
5.149	436	5.149	584	5.149	308
5.154	623	5.154	371	5.154	658
5.159	387	5.16	415	5.16	643
5.165	651	5.165	717	5.165	480
5.17	560	5.17	790	5.17	746
5.175	576	5.175	365	5.175	549
5.181	556	5.181	407	5.181	635
5.186	325	5.186	427	5.186	580
5.191	601	5.191	464	5.191	782
5.197	475	5.197	685	5.197	693
5.202	589	5.202	702	5.202	461
5.207	408	5.207	482	5.207	700
5.212	561	5.213	477	5.213	685
5.218	436	5.218	498	5.218	619
5.223	355	5.223	537	5.223	756
5.228	607	5.228	616	5.228	629
5.234	801	5.234	460	5.234	786
5.239	629	5.239	424	5.239	163
5.244	416	5.244	378	5.244	584
5.25	606	5.25	566	5.25	617
5.255	654	5.255	448	5.255	573
5.26	449	5.26	349	5.26	482
5.265	600	5.265	225	5.265	603
5.271	586	5.271	606	5.271	540
5.276	753	5.276	482	5.276	699
5.281	457	5.281	487	5.281	423
5.287	796	5.287	532	5.287	452
5.292	202	5.292	186	5.292	612
5.297	409	5.297	0	5.297	646
5.302	746	5.303	370	5.303	819
5.308	473	5.308	354	5.308	548
5.313	242	5.313	686	5.313	724
5.318	493	5.318	373	5.318	696
5.324	813	5.324	349	5.324	251
5.329	414	5.329	423	5.329	381
5.334	620	5.334	435	5.334	422
5.34	569	5.34	663	5.34	794
5.345	636	5.345	469	5.345	720
5.35	561	5.35	394	5.35	380
5.355	533	5.355	379	5.355	395
5.361	521	5.361	323	5.361	168
5.366	385	5.366	206	5.366	653
5.371	436	5.371	440	5.371	615
5.377	628	5.377	262	5.377	404
5.382	666	5.382	675	5.382	635
5.387	402	5.387	414	5.387	364
5.392	488	5.393	382	5.393	549
5.398	442	5.398	369	5.398	598
5.403	686	5.403	177	5.403	430
5.408	559	5.408	427	5.408	197
5.414	403	5.414	557	5.414	820
5.419	318	5.419	273	5.419	164
5.424	317	5.424	544	5.424	191
5.43	406	5.43	442	5.43	604
5.435	693	5.435	171	5.435	395
5.44	412	5.44	643	5.44	649
5.445	342	5.446	395	5.446	605
5.451	370	5.451	530	5.451	543
5.456	464	5.456	189	5.456	353
5.461	456	5.461	215	5.461	538
5.467	535	5.467	469	5.467	572
5.472	437	5.472	171	5.472	499
5.477	227	5.477	339	5.477	497
5.482	656	5.483	416	5.483	553
5.488	443	5.488	376	5.488	256
5.493	274	5.493	183	5.493	312
5.498	218	5.498	322	5.498	356
5.504	547	5.504	662	5.504	401
5.509	0	5.509	152	5.509	617
5.514	192	5.514	431	5.514	167
5.52	197	5.52	187	5.52	542
5.525	150	5.525	180	5.525	480
5.53	346	5.53	277	5.53	682
5.535	325	5.536	234	5.536	376
5.541	419	5.541	338	5.541	436
5.546	358	5.546	507	5.546	572
5.551	321	5.551	495	5.551	267
5.557	0	5.557	154	5.557	363
5.562	186	5.562	217	5.562	339
5.567	493	5.567	359	5.567	542
5.573	0	5.573	321	5.573	439
5.578	447	5.578	361	5.578	218
5.583	155	5.583	0	5.583	642
5.588	410	5.588	555	5.588	616
5.594	349	5.594	492	5.594	339
5.599	592	5.599	317	5.599	359
5.604	584	5.604	387	5.604	550
5.61	186	5.61	641	5.61	152
5.615	417	5.615	178	5.615	199
5.62	428	5.62	346	5.62	248
5.625	222	5.626	712	5.626	346
5.631	166	5.631	334	5.631	152
5.636	210	5.636	377	5.636	543
5.641	166	5.641	159	5.641	555
5.647	638	5.647	0	5.647	169
5.652	0	5.652	343	5.652	607
5.657	198	5.657	223	5.657	380
5.663	400	5.663	153	5.663	202
5.668	451	5.668	181	5.668	197
5.673	376	5.673	166	5.673	364
5.678	0	5.679	177	5.679	448
5.684	552	5.684	0	5.684	335
5.689	583	5.689	564	5.689	421
5.694	584	5.694	365	5.694	467
5.7	169	5.7	209	5.7	0
5.705	317	5.705	151	5.705	604
5.71	256	5.71	198	5.71	329
5.715	687	5.716	580	5.716	378
5.721	256	5.721	318	5.721	421
5.726	184	5.726	417	5.726	468
5.731	176	5.731	387	5.731	164
5.737	444	5.737	705	5.737	605
5.742	371	5.742	0	5.742	392
5.747	354	5.747	400	5.747	399
5.753	364	5.753	393	5.753	179
5.758	380	5.758	368	5.758	577
5.763	0	5.763	620	5.763	438
5.768	217	5.769	402	5.769	428
5.774	214	5.774	158	5.774	328
5.779	258	5.779	335	5.779	300
5.784	445	5.784	235	5.784	348
5.79	156	5.79	157	5.79	203
5.795	438	5.795	356	5.795	245
5.8	529	5.8	151	5.8	376
5.806	340	5.806	366	5.806	607
5.811	166	5.811	0	5.811	356
5.816	733	5.816	215	5.816	416
5.821	507	5.821	183	5.821	428
5.827	167	5.827	390	5.827	406
5.832	371	5.832	213	5.832	645
5.837	341	5.837	351	5.837	0
5.843	376	5.843	330	5.843	368
5.848	390	5.848	413	5.848	346
5.853	164	5.853	186	5.853	378
5.858	0	5.859	345	5.859	178
5.864	337	5.864	321	5.864	0
5.869	162	5.869	356	5.869	449
5.874	458	5.874	182	5.874	478
5.88	190	5.88	205	5.88	163
5.885	163	5.885	0	5.885	374
5.89	0	5.89	320	5.89	560
5.896	342	5.896	333	5.896	369
5.901	179	5.901	169	5.901	372
5.906	0	5.906	196	5.906	401
5.911	150	5.911	176	5.912	394
5.917	182	5.917	190	5.917	317
5.922	391	5.922	0	5.922	461
5.927	344	5.927	162	5.927	547
5.933	0	5.933	0	5.933	166
5.938	229	5.938	201	5.938	152
5.943	196	5.943	0	5.943	443
5.948	0	5.949	0	5.949	184
5.954	0	5.954	0	5.954	393
5.959	155	5.959	0	5.959	182
5.964	328	5.964	313	5.964	0
5.97	347	5.97	181	5.97	233
5.975	171	5.975	555	5.975	325
5.98	422	5.98	215	5.98	153
5.986	150	5.986	0	5.986	410
5.991	0	5.991	0	5.991	556
5.996	346	5.996	536	5.996	460
6.001	177	6.002	377	6.002	218
6.007	385	6.007	444	6.007	0
6.012	370	6.012	374	6.012	168
6.017	227	6.017	0	6.017	383
6.023	0	6.023	0	6.023	0
6.028	235	6.028	0	6.028	366
6.033	554	6.033	0	6.033	356
6.039	411	6.039	353	6.039	160
6.044	623	6.044	152	6.044	0
6.049	354	6.049	346	6.049	173
6.054	372	6.054	173	6.054	0
6.06	163	6.06	258	6.06	216
6.065	171	6.065	0	6.065	174
6.07	172	6.07	150	6.07	376
6.076	205	6.076	0	6.076	165
6.081	0	6.081	0	6.081	0
6.086	0	6.086	161	6.086	0
6.091	453	6.092	384	6.092	364
6.097	152	6.097	332	6.097	186
6.102	336	6.102	199	6.102	345
6.107	211	6.107	160	6.107	357
6.113	183	6.113	375	6.113	385
6.118	169	6.118	334	6.118	175
6.123	350	6.123	0	6.123	0
6.129	327	6.129	215	6.129	0
6.134	234	6.134	169	6.134	565
6.139	165	6.139	0	6.139	186
6.144	0	6.144	176	6.144	543
6.15	205	6.15	524	6.15	189
6.155	384	6.155	335	6.155	220
6.16	157	6.16	343	6.16	0
6.166	313	6.166	167	6.166	314
6.171	209	6.171	163	6.171	170
6.176	333	6.176	151	6.176	160
6.181	0	6.182	0	6.182	159
6.187	0	6.187	0	6.187	0
6.192	160	6.192	162	6.192	195
6.197	0	6.197	199	6.197	210
6.203	0	6.203	0	6.203	341
6.208	185	6.208	179	6.208	176
6.213	439	6.213	313	6.213	156
6.219	234	6.219	193	6.219	325
6.224	170	6.224	0	6.224	607
6.229	171	6.229	193	6.229	346
6.234	195	6.235	159	6.235	193
6.24	176	6.24	168	6.24	200
6.245	0	6.245	0	6.245	167
6.25	359	6.25	0	6.25	169
6.256	0	6.256	0	6.256	382
6.261	158	6.261	617	6.261	163
6.266	310	6.266	200	6.266	0
6.271	0	6.272	162	6.272	213
6.277	0	6.277	168	6.277	165
6.282	186	6.282	0	6.282	340
6.287	151	6.287	0	6.287	341
6.293	0	6.293	197	6.293	337
6.298	162	6.298	219	6.298	175
6.303	191	6.303	416	6.303	0
6.309	171	6.309	344	6.309	326
6.314	153	6.314	212	6.314	0
6.319	165	6.319	0	6.319	0
6.324	334	6.325	320	6.325	153
6.33	0	6.33	177	6.33	0
6.335	160	6.335	0	6.335	160
6.34	169	6.34	191	6.34	177
6.346	192	6.346	381	6.346	401
6.351	348	6.351	0	6.351	152
6.356	425	6.356	204	6.356	0
6.362	163	6.362	0	6.362	0
6.367	0	6.367	0	6.367	0
6.372	0	6.372	0	6.372	0
6.377	246	6.377	596	6.377	346
6.383	535	6.383	0	6.383	0
6.388	166	6.388	0	6.388	158
6.393	0	6.393	150	6.393	0
6.399	193	6.399	152	6.399	179
6.404	0	6.404	348	6.404	0
6.409	0	6.409	175	6.409	0
6.414	0	6.415	0	6.415	0
6.42	177	6.42	334	6.42	154
6.425	187	6.425	0	6.425	0
6.43	188	6.43	364	6.43	163
6.436	362	6.436	375	6.436	0
6.441	485	6.441	0	6.441	0
6.446	331	6.446	198	6.446	208
6.452	176	6.452	218	6.452	271
6.457	0	6.457	0	6.457	0
6.462	0	6.462	159	6.462	165
6.467	193	6.468	0	6.468	174
6.473	175	6.473	0	6.473	0
6.478	375	6.478	150	6.478	0
6.483	0	6.483	0	6.483	181
6.489	194	6.489	0	6.489	0
6.494	152	6.494	0	6.494	185
6.499	519	6.499	0	6.499	534
6.504	0	6.505	0	6.505	225
6.51	0	6.51	0	6.51	211
6.515	360	6.515	0	6.515	0
6.52	234	6.52	0	6.52	0
6.526	161	6.526	402	6.526	169
6.531	366	6.531	0	6.531	0
6.536	0	6.536	0	6.536	235
6.542	163	6.542	152	6.542	365
6.547	0	6.547	151	6.547	379
6.552	169	6.552	0	6.552	355
6.557	0	6.558	173	6.558	150
6.563	150	6.563	0	6.563	328
6.568	0	6.568	160	6.568	153
6.573	157	6.573	0	6.573	158
6.579	154	6.579	0	6.579	0
6.584	150	6.584	382	6.584	182
6.589	230	6.589	259	6.589	0
6.595	0	6.595	0	6.595	359
6.6	0	6.6	0	6.6	218
6.605	182	6.605	221	6.605	192
6.61	214	6.61	171	6.61	0
6.616	353	6.616	190	6.616	186
6.621	0	6.621	0	6.621	164
6.626	169	6.626	0	6.626	0
6.632	0	6.632	0	6.632	0
6.637	0	6.637	319	6.637	0
6.642	190	6.642	164	6.642	187
6.647	153	6.648	160	6.648	247
6.653	0	6.653	195	6.653	0
6.658	0	6.658	186	6.658	0
6.663	151	6.663	0	6.663	0
6.669	224	6.669	153	6.669	0
6.674	0	6.674	0	6.674	312
6.679	0	6.679	0	6.679	163
6.685	327	6.685	162	6.685	313
6.69	342	6.69	155	6.69	0
6.695	0	6.695	160	6.695	448
6.7	188	6.7	0	6.7	380
6.706	183	6.706	155	6.706	186
6.711	0	6.711	0	6.711	0
6.716	174	6.716	194	6.716	164
6.722	0	6.722	0	6.722	0
6.727	0	6.727	0	6.727	0
6.732	157	6.732	0	6.732	0
6.737	177	6.738	0	6.738	0
6.743	0	6.743	182	6.743	0
6.748	0	6.748	0	6.748	161
6.753	0	6.753	0	6.753	0
6.759	161	6.759	175	6.759	154
6.764	158	6.764	177	6.764	0
6.769	174	6.769	165	6.769	361
6.775	168	6.775	0	6.775	0
6.78	0	6.78	164	6.78	0
6.785	157	6.785	230	6.785	0
6.79	0	6.791	377	6.791	0
6.796	0	6.796	0	6.796	0
6.801	152	6.801	0	6.801	0
6.806	0	6.806	0	6.806	166
6.812	180	6.812	161	6.812	168
6.817	153	6.817	0	6.817	220
6.822	0	6.822	0	6.822	0
6.828	175	6.828	161	6.828	0
6.833	197	6.833	325	6.833	0
6.838	0	6.838	0	6.838	0
6.843	416	6.843	0	6.843	0
6.849	348	6.849	150	6.849	0
6.854	0	6.854	0	6.854	0
6.859	0	6.859	0	6.859	0
6.865	211	6.865	177	6.865	0
6.87	0	6.87	0	6.87	166
6.875	0	6.875	0	6.875	0
6.88	0	6.881	0	6.881	0
6.886	0	6.886	0	6.886	0
6.891	168	6.891	0	6.891	256
6.896	0	6.896	196	6.896	0
6.902	0	6.902	0	6.902	0
6.907	158	6.907	170	6.907	186
6.912	0	6.912	0	6.912	0
6.918	358	6.918	194	6.918	0
6.923	0	6.923	0	6.923	0
6.928	0	6.928	154	6.928	182
6.933	0	6.933	358	6.933	0
6.939	0	6.939	0	6.939	329
6.944	202	6.944	178	6.944	193
6.949	331	6.949	0	6.949	0
6.955	157	6.955	179	6.955	0
6.96	157	6.96	163	6.96	174
6.965	167	6.965	171	6.965	0
6.97	0	6.971	0	6.971	0
6.976	0	6.976	150	6.976	0
6.981	0	6.981	0	6.981	0
6.986	164	6.986	150	6.986	169
6.992	197	6.992	0	6.992	0
6.997	168	6.997	0	6.997	0
7.002	163	7.002	0	7.002	0
7.008	160	7.008	157	7.008	153
7.013	0	7.013	187	7.013	161
7.018	0	7.018	0	7.018	0
7.023	0	7.024	154	7.024	173
7.029	0	7.029	155	7.029	0
7.034	160	7.034	0	7.034	187
7.039	175	7.039	163	7.039	171
7.045	0	7.045	0	7.045	194
7.05	0	7.05	0	7.05	0
7.055	0	7.055	0	7.055	158
7.06	0	7.061	0	7.061	0
7.066	0	7.066	151	7.066	206
7.071	0	7.071	0	7.071	0
7.076	0	7.076	0	7.076	166
7.082	0	7.082	200	7.082	0
7.087	0	7.087	0	7.087	0
7.092	151	7.092	159	7.092	152
7.098	0	7.098	0	7.098	0
7.103	0	7.103	0	7.103	0
7.108	0	7.108	0	7.108	188
7.113	163	7.114	0	7.114	0
7.119	185	7.119	0	7.119	234
7.124	168	7.124	0	7.124	0
7.129	203	7.129	163	7.129	0
7.135	0	7.135	0	7.135	274
7.14	0	7.14	0	7.14	315
7.145	0	7.145	0	7.145	0
7.151	0	7.151	0	7.151	151
7.156	165	7.156	0	7.156	0
7.161	0	7.161	150	7.161	177
7.166	184	7.166	0	7.166	0
7.172	0	7.172	318	7.172	0
7.177	0	7.177	235	7.177	0
7.182	0	7.182	0	7.182	0
7.188	173	7.188	0	7.188	0
7.193	187	7.193	158	7.193	0
7.198	0	7.198	0	7.198	0
7.203	0	7.204	0	7.204	0
7.209	0	7.209	0	7.209	0
7.214	150	7.214	171	7.214	0
7.219	0	7.219	196	7.219	164
7.225	0	7.225	0	7.225	0
7.23	322	7.23	0	7.23	0
7.235	155	7.235	0	7.235	0
7.241	0	7.241	0	7.241	0
7.246	150	7.246	0	7.246	0
7.251	0	7.251	197	7.251	0
7.256	0	7.257	0	7.257	0
7.262	0	7.262	0	7.262	0
7.267	159	7.267	0	7.267	0
7.272	0	7.272	0	7.272	0
7.278	0	7.278	228	7.278	0
7.283	0	7.283	0	7.283	0
7.288	0	7.288	0	7.288	155
7.293	0	7.294	0	7.294	0
7.299	0	7.299	0	7.299	166
7.304	0	7.304	215	7.304	194
7.309	0	7.309	0	7.309	179
7.315	0	7.315	0	7.315	0
7.32	181	7.32	0	7.32	0
7.325	0	7.325	0	7.325	158
7.331	0	7.331	220	7.331	0
7.336	0	7.336	0	7.336	0
7.341	0	7.341	0	7.341	0
7.346	0	7.347	0	7.347	359
7.352	0	7.352	0	7.352	0
7.357	0	7.357	0	7.357	0
7.362	170	7.362	0	7.362	0
7.368	0	7.368	0	7.368	0
7.373	0	7.373	0	7.373	0
7.378	0	7.378	0	7.378	0
7.384	0	7.384	0	7.384	0
7.389	0	7.389	0	7.389	0
7.394	0	7.394	0	7.394	0
7.399	0	7.399	0	7.399	176
7.405	0	7.405	0	7.405	0
7.41	0	7.41	0	7.41	0
7.415	0	7.415	0	7.415	0
7.421	0	7.421	0	7.421	0
7.426	0	7.426	0	7.426	0
7.431	0	7.431	0	7.431	182
7.436	169	7.437	0	7.437	0
7.442	0	7.442	0	7.442	0
7.447	174	7.447	0	7.447	0
7.452	0	7.452	0	7.452	155
7.458	0	7.458	0	7.458	0
7.463	0	7.463	0	7.463	0
7.468	158	7.468	0	7.468	0
7.474	0	7.474	0	7.474	0
7.479	0	7.479	0	7.479	0
7.484	0	7.484	152	7.484	0
7.489	0	7.489	0	7.49	0
7.495	0	7.495	0	7.495	0
7.5	0	7.5	0	7.5	0
7.505	171	7.505	0	7.505	0
7.511	0	7.511	0	7.511	0
7.516	159	7.516	0	7.516	171
7.521	0	7.521	0	7.521	0
7.526	0	7.527	0	7.527	0
7.532	0	7.532	0	7.532	158
7.537	0	7.537	0	7.537	0
7.542	0	7.542	0	7.542	0
7.548	0	7.548	0	7.548	0
7.553	246	7.553	0	7.553	0
7.558	154	7.558	0	7.558	0
7.564	0	7.564	0	7.564	0
7.569	0	7.569	0	7.569	0
7.574	175	7.574	0	7.574	0
7.579	0	7.58	0	7.58	0
7.585	0	7.585	0	7.585	0
7.59	153	7.59	0	7.59	0
7.595	0	7.595	0	7.595	0
7.601	0	7.601	0	7.601	161
7.606	0	7.606	0	7.606	0
7.611	0	7.611	0	7.611	0
7.617	0	7.617	0	7.617	0
7.622	0	7.622	0	7.622	0
7.627	0	7.627	0	7.627	0
7.632	164	7.632	0	7.632	0
7.638	156	7.638	0	7.638	0
7.643	0	7.643	0	7.643	0
7.648	0	7.648	0	7.648	0
7.654	0	7.654	0	7.654	0
7.659	0	7.659	0	7.659	0
7.664	0	7.664	0	7.664	166
7.669	0	7.67	0	7.67	0
7.675	0	7.675	0	7.675	0
7.68	0	7.68	0	7.68	0
7.685	152	7.685	0	7.685	0
7.691	0	7.691	0	7.691	0
7.696	0	7.696	0	7.696	319
7.701	0	7.701	0	7.701	175
7.707	0	7.707	170	7.707	155
7.712	0	7.712	0	7.712	0
7.717	0	7.717	0	7.717	0
7.722	0	7.722	0	7.722	0
7.728	0	7.728	0	7.728	0
7.733	0	7.733	0	7.733	0
7.738	0	7.738	0	7.738	0
7.744	0	7.744	0	7.744	0
7.749	0	7.749	0	7.749	0
7.754	185	7.754	333	7.754	169
7.759	163	7.76	0	7.76	0
7.765	0	7.765	0	7.765	0
7.77	0	7.77	0	7.77	0
7.775	0	7.775	0	7.775	0
7.781	0	7.781	0	7.781	0
7.786	174	7.786	0	7.786	0
7.791	0	7.791	0	7.791	306
7.797	0	7.797	161	7.797	0
7.802	0	7.802	0	7.802	0
7.807	0	7.807	0	7.807	0
7.812	0	7.813	0	7.813	0
7.818	0	7.818	168	7.818	0
7.823	173	7.823	0	7.823	0
7.828	0	7.828	0	7.828	179
7.834	0	7.834	0	7.834	0
7.839	0	7.839	0	7.839	154
7.844	350	7.844	0	7.844	0
7.849	0	7.85	0	7.85	0
7.855	0	7.855	0	7.855	0
7.86	0	7.86	0	7.86	0
7.865	165	7.865	0	7.865	152
7.871	0	7.871	0	7.871	0
7.876	0	7.876	0	7.876	0
7.881	0	7.881	0	7.881	0
7.887	0	7.887	0	7.887	171
7.892	0	7.892	0	7.892	0
7.897	0	7.897	0	7.897	0
7.902	0	7.903	0	7.903	0
7.908	0	7.908	0	7.908	0
7.913	0	7.913	0	7.913	0
7.918	0	7.918	0	7.918	172
7.924	0	7.924	0	7.924	0
7.929	157	7.929	155	7.929	0
7.934	0	7.934	0	7.934	0
7.94	0	7.94	168	7.94	174
7.945	0	7.945	0	7.945	0
7.95	0	7.95	0	7.95	0
7.955	179	7.955	0	7.955	0
7.961	0	7.961	0	7.961	0
7.966	0	7.966	0	7.966	0
7.971	0	7.971	0	7.971	155
7.977	0	7.977	0	7.977	0
7.982	0	7.982	0	7.982	156
7.987	0	7.987	0	7.987	162
7.992	0	7.993	0	7.993	0
7.998	0	7.998	0	7.998	0
8.003	0	8.003	0	8.003	0
8.008	0	8.008	0	8.008	0
8.014	0	8.014	0	8.014	0
8.019	0	8.019	0	8.019	0
8.024	0	8.024	0	8.024	0
8.03	0	8.03	0	8.03	0
8.035	0	8.035	0	8.035	0
8.04	0	8.04	0	8.04	0
8.045	0	8.046	0	8.046	0
8.051	0	8.051	0	8.051	0
8.056	161	8.056	0	8.056	0
8.061	157	8.061	0	8.061	0
8.067	0	8.067	0	8.067	0
8.072	0	8.072	0	8.072	153
8.077	0	8.077	160	8.077	0
8.082	0	8.083	0	8.083	0
8.088	0	8.088	0	8.088	0
8.093	0	8.093	0	8.093	0
8.098	0	8.098	0	8.098	0
8.104	0	8.104	184	8.104	0
8.109	0	8.109	0	8.109	0
8.114	0	8.114	0	8.114	0
8.12	0	8.12	0	8.12	0
8.125	0	8.125	0	8.125	181
8.13	0	8.13	0	8.13	0
8.135	0	8.136	0	8.136	0
8.141	0	8.141	0	8.141	0
8.146	0	8.146	0	8.146	0
8.151	0	8.151	0	8.151	0
8.157	0	8.157	0	8.157	0
8.162	0	8.162	0	8.162	0
8.167	0	8.167	0	8.167	163
8.173	0	8.173	0	8.173	0
8.178	0	8.178	0	8.178	198
8.183	0	8.183	0	8.183	0
8.188	0	8.188	0	8.188	0
8.194	0	8.194	0	8.194	0
8.199	0	8.199	0	8.199	0
8.204	0	8.204	0	8.204	0
8.21	167	8.21	0	8.21	0
8.215	0	8.215	0	8.215	0
8.22	0	8.22	184	8.22	0
8.225	0	8.226	0	8.226	0
8.231	0	8.231	0	8.231	0
8.236	0	8.236	0	8.236	0
8.241	0	8.241	0	8.241	0
8.247	177	8.247	0	8.247	0
8.252	0	8.252	0	8.252	163
8.257	0	8.257	0	8.257	0
8.263	0	8.263	0	8.263	0
8.268	0	8.268	0	8.268	0
8.273	0	8.273	0	8.273	0
8.278	0	8.278	0	8.279	0
8.284	0	8.284	0	8.284	0
8.289	0	8.289	0	8.289	0
8.294	0	8.294	0	8.294	0
8.3	0	8.3	0	8.3	0
8.305	0	8.305	0	8.305	0
8.31	160	8.31	0	8.31	0
8.315	0	8.316	0	8.316	0
8.321	0	8.321	0	8.321	166
8.326	156	8.326	0	8.326	0
8.331	0	8.331	0	8.331	0
8.337	0	8.337	0	8.337	0
8.342	0	8.342	0	8.342	0
8.347	0	8.347	0	8.347	0
8.353	0	8.353	0	8.353	0
8.358	0	8.358	0	8.358	0
8.363	0	8.363	0	8.363	0
8.368	0	8.369	0	8.369	0
8.374	0	8.374	181	8.374	0
8.379	0	8.379	0	8.379	0
8.384	0	8.384	0	8.384	0
8.39	0	8.39	0	8.39	0
8.395	0	8.395	170	8.395	0
8.4	0	8.4	0	8.4	0
8.406	0	8.406	0	8.406	0
8.411	0	8.411	0	8.411	0
8.416	0	8.416	0	8.416	0
8.421	0	8.421	0	8.421	0
8.427	0	8.427	0	8.427	0
8.432	0	8.432	0	8.432	0
8.437	0	8.437	0	8.437	0
8.443	0	8.443	0	8.443	0
8.448	0	8.448	0	8.448	0
8.453	0	8.453	0	8.453	0
8.458	0	8.459	0	8.459	0
8.464	0	8.464	0	8.464	0
8.469	0	8.469	0	8.469	0
8.474	0	8.474	0	8.474	0
8.48	0	8.48	0	8.48	0
8.485	0	8.485	0	8.485	0
8.49	0	8.49	0	8.49	0
8.496	0	8.496	0	8.496	0
8.501	0	8.501	0	8.501	0
8.506	0	8.506	0	8.506	0
8.511	0	8.511	0	8.511	0
8.517	0	8.517	0	8.517	0
8.522	0	8.522	0	8.522	0
8.527	156	8.527	0	8.527	0
8.533	0	8.533	0	8.533	0
8.538	0	8.538	0	8.538	0
8.543	0	8.543	0	8.543	0
8.548	0	8.549	0	8.549	0
8.554	0	8.554	0	8.554	0
8.559	0	8.559	0	8.559	0
8.564	0	8.564	178	8.564	0
8.57	0	8.57	0	8.57	0
8.575	0	8.575	0	8.575	0
8.58	0	8.58	0	8.58	0
8.586	207	8.586	0	8.586	0
8.591	0	8.591	0	8.591	0
8.596	0	8.596	0	8.596	0
8.601	0	8.601	0	8.601	0
8.607	0	8.607	0	8.607	0
8.612	0	8.612	0	8.612	0
8.617	0	8.617	0	8.617	0
8.623	0	8.623	0	8.623	0
8.628	0	8.628	0	8.628	0
8.633	0	8.633	0	8.633	0
8.638	0	8.639	0	8.639	0
8.644	0	8.644	0	8.644	0
8.649	167	8.649	0	8.649	0
8.654	0	8.654	0	8.654	0
8.66	0	8.66	0	8.66	0
8.665	0	8.665	0	8.665	0
8.67	0	8.67	0	8.67	0
8.676	0	8.676	0	8.676	0
8.681	0	8.681	0	8.681	0
8.686	0	8.686	0	8.686	0
8.691	0	8.692	0	8.692	0
8.697	0	8.697	0	8.697	0
8.702	0	8.702	0	8.702	0
8.707	0	8.707	0	8.707	0
8.713	0	8.713	0	8.713	0
8.718	0	8.718	0	8.718	0
8.723	0	8.723	0	8.723	0
8.729	0	8.729	0	8.729	0
8.734	0	8.734	0	8.734	0
8.739	0	8.739	0	8.739	0
8.744	0	8.744	0	8.744	0
8.75	0	8.75	0	8.75	0
8.755	0	8.755	0	8.755	0
8.76	0	8.76	0	8.76	0
8.766	0	8.766	0	8.766	0
8.771	0	8.771	0	8.771	0
8.776	0	8.776	0	8.776	0
8.781	0	8.782	0	8.782	0
8.787	0	8.787	0	8.787	0
8.792	0	8.792	0	8.792	0
8.797	0	8.797	0	8.797	0
8.803	0	8.803	0	8.803	0
8.808	0	8.808	0	8.808	0
8.813	0	8.813	0	8.813	0
8.819	0	8.819	0	8.819	0
8.824	0	8.824	0	8.824	0
8.829	151	8.829	0	8.829	0
8.834	0	8.835	0	8.835	0
8.84	0	8.84	0	8.84	0
8.845	0	8.845	0	8.845	0
8.85	0	8.85	0	8.85	0
8.856	0	8.856	0	8.856	0
8.861	0	8.861	0	8.861	0
8.866	0	8.866	0	8.866	0
8.871	0	8.872	0	8.872	0
8.877	0	8.877	0	8.877	0
8.882	181	8.882	0	8.882	0
8.887	0	8.887	0	8.887	0
8.893	0	8.893	0	8.893	0
8.898	0	8.898	0	8.898	0
8.903	152	8.903	0	8.903	0
8.909	0	8.909	0	8.909	0
8.914	0	8.914	0	8.914	0
8.919	0	8.919	0	8.919	0
8.924	0	8.925	0	8.925	0
8.93	0	8.93	0	8.93	166
8.935	0	8.935	0	8.935	0
8.94	0	8.94	0	8.94	0
8.946	0	8.946	0	8.946	0
8.951	0	8.951	0	8.951	0
8.956	0	8.956	0	8.956	202
8.962	0	8.962	0	8.962	0
8.967	0	8.967	0	8.967	0
8.972	0	8.972	0	8.972	0
8.977	0	8.977	0	8.977	0
8.983	0	8.983	0	8.983	0
8.988	0	8.988	0	8.988	0
8.993	0	8.993	0	8.993	0
8.999	161	8.999	0	8.999	0
9.004	0	9.004	0	9.004	0
9.009	0	9.009	0	9.009	0
9.014	0	9.015	0	9.015	0
9.02	0	9.02	0	9.02	0
9.025	0	9.025	0	9.025	0
9.03	0	9.03	0	9.03	0
9.036	0	9.036	0	9.036	0
9.041	0	9.041	0	9.041	0
9.046	0	9.046	0	9.046	0
9.052	0	9.052	0	9.052	0
9.057	211	9.057	0	9.057	0
9.062	0	9.062	0	9.062	0
9.067	162	9.067	0	9.068	0
9.073	166	9.073	0	9.073	0
9.078	0	9.078	0	9.078	0
9.083	0	9.083	0	9.083	0
9.089	0	9.089	0	9.089	0
9.094	151	9.094	0	9.094	0
9.099	188	9.099	0	9.099	0
9.104	0	9.105	0	9.105	0
9.11	0	9.11	0	9.11	155
9.115	0	9.115	0	9.115	0
9.12	163	9.12	0	9.12	0
9.126	0	9.126	0	9.126	0
9.131	0	9.131	0	9.131	0
9.136	0	9.136	0	9.136	0
9.142	0	9.142	0	9.142	0
9.147	0	9.147	0	9.147	0
9.152	0	9.152	0	9.152	0
9.157	0	9.158	0	9.158	0
9.163	0	9.163	0	9.163	0
9.168	0	9.168	0	9.168	0
9.173	0	9.173	0	9.173	0
9.179	0	9.179	0	9.179	0
9.184	0	9.184	0	9.184	0
9.189	0	9.189	0	9.189	0
9.194	0	9.195	0	9.195	0
9.2	0	9.2	0	9.2	0
9.205	0	9.205	0	9.205	0
9.21	0	9.21	0	9.21	0
9.216	0	9.216	0	9.216	0
9.221	0	9.221	0	9.221	0
9.226	0	9.226	0	9.226	0
9.232	0	9.232	0	9.232	0
9.237	0	9.237	0	9.237	0
9.242	0	9.242	0	9.242	0
9.247	166	9.248	0	9.248	0
9.253	0	9.253	0	9.253	0
9.258	0	9.258	0	9.258	0
9.263	0	9.263	0	9.263	0
9.269	0	9.269	0	9.269	158
9.274	0	9.274	0	9.274	0
9.279	0	9.279	0	9.279	0
9.285	0	9.285	0	9.285	0
9.29	0	9.29	0	9.29	0
9.295	0	9.295	0	9.295	0
9.3	0	9.3	0	9.3	0
9.306	0	9.306	0	9.306	0
9.311	0	9.311	0	9.311	0
9.316	0	9.316	0	9.316	0
9.322	0	9.322	0	9.322	0
9.327	0	9.327	0	9.327	0
9.332	0	9.332	0	9.332	0
9.337	0	9.338	0	9.338	0
9.343	0	9.343	0	9.343	0
9.348	0	9.348	0	9.348	0
9.353	0	9.353	0	9.353	0
9.359	0	9.359	0	9.359	0
9.364	0	9.364	0	9.364	0
9.369	0	9.369	0	9.369	0
9.375	0	9.375	0	9.375	0
9.38	0	9.38	0	9.38	0
9.385	154	9.385	0	9.385	0
9.39	0	9.391	0	9.391	0
9.396	0	9.396	0	9.396	0
9.401	0	9.401	0	9.401	0
9.406	0	9.406	0	9.406	0
9.412	0	9.412	0	9.412	0
9.417	0	9.417	0	9.417	0
9.422	0	9.422	0	9.422	0
9.428	0	9.428	0	9.428	0
9.433	0	9.433	0	9.433	0
9.438	0	9.438	0	9.438	0
9.443	0	9.443	0	9.443	0
9.449	0	9.449	0	9.449	0
9.454	0	9.454	0	9.454	0
9.459	0	9.459	0	9.459	0
9.465	0	9.465	0	9.465	160
9.47	0	9.47	0	9.47	747
9.475	0	9.475	0	9.475	1217
9.48	0	9.481	0	9.481	1892
9.486	0	9.486	0	9.486	2348
9.491	0	9.491	0	9.491	2258
9.496	0	9.496	0	9.496	2642
9.502	0	9.502	0	9.502	2432
9.507	0	9.507	0	9.507	2079
9.512	0	9.512	0	9.512	2264
9.518	185	9.518	0	9.518	808
9.523	0	9.523	0	9.523	1075
9.528	152	9.528	0	9.528	809
9.533	0	9.533	0	9.533	652
9.539	0	9.539	0	9.539	172
9.544	0	9.544	0	9.544	0
9.549	0	9.549	0	9.549	487
9.555	0	9.555	0	9.555	358
9.56	0	9.56	0	9.56	0
9.565	0	9.565	0	9.565	0
9.57	0	9.571	0	9.571	0
9.576	0	9.576	0	9.576	0
9.581	0	9.581	0	9.581	0
9.586	0	9.586	0	9.586	0
9.592	0	9.592	0	9.592	154
9.597	0	9.597	0	9.597	156
9.602	0	9.602	0	9.602	0
9.608	0	9.608	0	9.608	0
9.613	0	9.613	0	9.613	0
9.618	0	9.618	0	9.618	0
9.623	0	9.623	0	9.623	0
9.629	0	9.629	0	9.629	0
9.634	0	9.634	0	9.634	0
9.639	0	9.639	0	9.639	0
9.645	0	9.645	0	9.645	0
9.65	0	9.65	0	9.65	0
9.655	0	9.655	0	9.655	0
9.66	0	9.661	0	9.661	0
9.666	0	9.666	0	9.666	0
9.671	0	9.671	0	9.671	0
9.676	0	9.676	0	9.676	0
9.682	0	9.682	0	9.682	0
9.687	0	9.687	0	9.687	0
9.692	0	9.692	0	9.692	0
9.698	0	9.698	0	9.698	0
9.703	0	9.703	0	9.703	0
9.708	0	9.708	0	9.708	0
9.713	0	9.714	0	9.714	0
9.719	0	9.719	0	9.719	0
9.724	173	9.724	0	9.724	0
9.729	0	9.729	0	9.729	0
9.735	0	9.735	0	9.735	0
9.74	0	9.74	0	9.74	0
9.745	0	9.745	0	9.745	0
9.751	0	9.751	0	9.751	0
9.756	0	9.756	0	9.756	0
9.761	0	9.761	0	9.761	0
9.766	0	9.766	0	9.766	160
9.772	0	9.772	0	9.772	0
9.777	0	9.777	0	9.777	0
9.782	0	9.782	0	9.782	0
9.788	0	9.788	175	9.788	0
9.793	0	9.793	0	9.793	0
9.798	0	9.798	0	9.798	0
9.803	0	9.804	0	9.804	0
9.809	0	9.809	0	9.809	0
9.814	0	9.814	0	9.814	0
9.819	0	9.819	0	9.819	0
9.825	0	9.825	0	9.825	0
9.83	0	9.83	0	9.83	0
9.835	0	9.835	0	9.835	0
9.841	0	9.841	0	9.841	0
9.846	0	9.846	0	9.846	0
9.851	0	9.851	0	9.851	0
9.856	0	9.856	0	9.857	0
9.862	0	9.862	0	9.862	0
9.867	0	9.867	0	9.867	0
9.872	0	9.872	0	9.872	0
9.878	0	9.878	0	9.878	187
9.883	0	9.883	0	9.883	0
9.888	0	9.888	0	9.888	0
9.893	0	9.894	0	9.894	0
9.899	0	9.899	0	9.899	0
9.904	0	9.904	0	9.904	0
9.909	0	9.909	0	9.909	0
9.915	0	9.915	0	9.915	0
9.92	0	9.92	0	9.92	0
9.925	0	9.925	0	9.925	0
9.931	0	9.931	0	9.931	0
9.936	0	9.936	0	9.936	0
9.941	0	9.941	0	9.941	0
9.946	0	9.947	0	9.947	0
9.952	0	9.952	0	9.952	0
9.957	0	9.957	0	9.957	0
9.962	0	9.962	0	9.962	0
9.968	0	9.968	0	9.968	0
9.973	0	9.973	0	9.973	0
9.978	0	9.978	0	9.978	0
9.984	0	9.984	0	9.984	0
9.989	0	9.989	0	9.989	0
9.994	0	9.994	0	9.994	0
9.999	0	9.999	0	9.999	0
10.005	0	10.005	0	10.005	0
10.01	169	10.01	0	10.01	0
10.015	0	10.015	0	10.015	0
10.021	0	10.021	0	10.021	0
10.026	0	10.026	0	10.026	0
10.031	0	10.031	0	10.031	0
10.036	0	10.037	0	10.037	0
10.042	0	10.042	0	10.042	0
10.047	0	10.047	0	10.047	0
10.052	0	10.052	0	10.052	0
10.058	150	10.058	0	10.058	0
10.063	0	10.063	0	10.063	0
10.068	0	10.068	0	10.068	0
10.074	0	10.074	0	10.074	0
10.079	0	10.079	0	10.079	0
10.084	0	10.084	0	10.084	0
10.089	0	10.089	0	10.089	0
10.095	0	10.095	0	10.095	0
10.1	0	10.1	0	10.1	0
10.105	0	10.105	0	10.105	0
10.111	0	10.111	0	10.111	0
10.116	0	10.116	0	10.116	0
10.121	0	10.121	0	10.121	0
10.126	0	10.127	0	10.127	0
10.132	0	10.132	0	10.132	0
10.137	0	10.137	0	10.137	0
10.142	0	10.142	0	10.142	0
10.148	0	10.148	0	10.148	0
10.153	0	10.153	0	10.153	0
10.158	0	10.158	0	10.158	0
10.164	0	10.164	0	10.164	0
10.169	0	10.169	0	10.169	0
10.174	0	10.174	0	10.174	0
10.179	0	10.18	0	10.18	0
10.185	0	10.185	0	10.185	0
10.19	0	10.19	0	10.19	0
10.195	0	10.195	0	10.195	0
10.201	0	10.201	0	10.201	0
10.206	0	10.206	0	10.206	0
10.211	0	10.211	0	10.211	0
10.217	0	10.217	0	10.217	0
10.222	0	10.222	0	10.222	0
10.227	0	10.227	0	10.227	0
10.232	0	10.232	0	10.232	0
10.238	0	10.238	0	10.238	0
10.243	0	10.243	0	10.243	0
10.248	0	10.248	0	10.248	0
10.254	0	10.254	0	10.254	0
10.259	0	10.259	0	10.259	0
10.264	0	10.264	0	10.264	0
10.269	0	10.27	0	10.27	0
10.275	0	10.275	0	10.275	0
10.28	0	10.28	0	10.28	0
10.285	0	10.285	0	10.285	0
10.291	0	10.291	0	10.291	0
10.296	0	10.296	0	10.296	0
10.301	0	10.301	0	10.301	0
10.307	0	10.307	0	10.307	0
10.312	0	10.312	0	10.312	0
10.317	0	10.317	0	10.317	0
10.322	0	10.322	0	10.322	0
10.328	0	10.328	0	10.328	0
10.333	0	10.333	0	10.333	0
10.338	0	10.338	0	10.338	0
10.344	0	10.344	0	10.344	0
10.349	0	10.349	0	10.349	0
10.354	0	10.354	0	10.354	0
10.359	0	10.36	0	10.36	0
10.365	0	10.365	0	10.365	0
10.37	0	10.37	0	10.37	0
10.375	0	10.375	0	10.375	0
10.381	0	10.381	0	10.381	0
10.386	0	10.386	0	10.386	0
10.391	0	10.391	0	10.391	183
10.397	0	10.397	0	10.397	299
10.402	0	10.402	0	10.402	583
10.407	166	10.407	0	10.407	757
10.412	0	10.413	0	10.413	806
10.418	0	10.418	0	10.418	896
10.423	0	10.423	0	10.423	1184
10.428	170	10.428	0	10.428	1083
10.434	0	10.434	0	10.434	1084
10.439	205	10.439	0	10.439	638
10.444	176	10.444	0	10.444	933
10.449	0	10.45	0	10.45	457
10.455	0	10.455	0	10.455	495
10.46	0	10.46	0	10.46	230
10.465	157	10.465	0	10.465	171
10.471	0	10.471	0	10.471	0
10.476	0	10.476	0	10.476	224
10.481	0	10.481	0	10.481	0
10.487	0	10.487	0	10.487	213
10.492	0	10.492	0	10.492	152
10.497	0	10.497	0	10.497	0
10.502	0	10.503	0	10.503	0
10.508	0	10.508	0	10.508	0
10.513	0	10.513	0	10.513	0
10.518	0	10.518	0	10.518	173
10.524	0	10.524	0	10.524	0
10.529	0	10.529	0	10.529	0
10.534	0	10.534	0	10.534	0
10.54	0	10.54	0	10.54	0
10.545	0	10.545	0	10.545	0
10.55	0	10.55	0	10.55	0
10.555	0	10.555	0	10.555	0
10.561	0	10.561	0	10.561	0
10.566	0	10.566	0	10.566	0
10.571	0	10.571	0	10.571	0
10.577	0	10.577	0	10.577	153
10.582	0	10.582	0	10.582	0
10.587	0	10.587	0	10.587	0
10.592	0	10.593	0	10.593	0
10.598	0	10.598	0	10.598	0
10.603	0	10.603	0	10.603	0
10.608	0	10.608	0	10.608	0
10.614	0	10.614	0	10.614	0
10.619	0	10.619	0	10.619	0
10.624	0	10.624	0	10.624	0
10.63	0	10.63	0	10.63	0
10.635	0	10.635	0	10.635	0
10.64	0	10.64	0	10.64	0
10.645	0	10.645	0	10.646	0
10.651	0	10.651	0	10.651	0
10.656	0	10.656	0	10.656	0
10.661	0	10.661	0	10.661	0
10.667	0	10.667	0	10.667	173
10.672	0	10.672	0	10.672	0
10.677	0	10.677	0	10.677	0
10.682	0	10.683	0	10.683	0
10.688	0	10.688	0	10.688	0
10.693	0	10.693	0	10.693	0
10.698	0	10.698	0	10.698	0
10.704	0	10.704	0	10.704	0
10.709	0	10.709	0	10.709	0
10.714	0	10.714	163	10.714	0
10.72	0	10.72	0	10.72	0
10.725	0	10.725	0	10.725	0
10.73	0	10.73	0	10.73	0
10.735	0	10.736	0	10.736	0
10.741	0	10.741	0	10.741	0
10.746	0	10.746	0	10.746	0
10.751	0	10.751	0	10.751	0
10.757	0	10.757	0	10.757	0
10.762	0	10.762	0	10.762	0
10.767	0	10.767	0	10.767	0
10.773	0	10.773	0	10.773	0
10.778	0	10.778	0	10.778	0
10.783	0	10.783	0	10.783	0
10.788	0	10.788	0	10.788	0
10.794	0	10.794	0	10.794	0
10.799	0	10.799	0	10.799	0
10.804	0	10.804	0	10.804	0
10.81	0	10.81	0	10.81	0
10.815	0	10.815	0	10.815	0
10.82	0	10.82	0	10.82	0
10.825	0	10.826	0	10.826	0
10.831	0	10.831	0	10.831	0
10.836	0	10.836	0	10.836	0
10.841	0	10.841	0	10.841	0
10.847	0	10.847	0	10.847	0
10.852	0	10.852	0	10.852	0
10.857	0	10.857	0	10.857	0
10.863	0	10.863	0	10.863	0
10.868	0	10.868	0	10.868	0
10.873	0	10.873	0	10.873	0
10.878	0	10.878	0	10.878	0
10.884	0	10.884	0	10.884	0
10.889	0	10.889	0	10.889	0
10.894	0	10.894	0	10.894	0
10.9	0	10.9	0	10.9	0
10.905	0	10.905	0	10.905	0
10.91	0	10.91	0	10.91	0
10.915	0	10.916	0	10.916	0
10.921	0	10.921	0	10.921	0
10.926	0	10.926	0	10.926	0
10.931	0	10.931	0	10.931	0
10.937	0	10.937	0	10.937	0
10.942	0	10.942	0	10.942	0
10.947	0	10.947	0	10.947	0
10.953	0	10.953	0	10.953	0
10.958	0	10.958	0	10.958	0
10.963	0	10.963	0	10.963	0
10.968	0	10.969	0	10.969	0
10.974	0	10.974	0	10.974	0
10.979	0	10.979	0	10.979	0
10.984	0	10.984	0	10.984	0
10.99	0	10.99	0	10.99	0
10.995	0	10.995	0	10.995	0
11	0	11	0	11	0
11.006	0	11.006	0	11.006	0
11.011	0	11.011	0	11.011	0
11.016	0	11.016	0	11.016	0
11.021	0	11.021	0	11.021	0
11.027	0	11.027	0	11.027	0
11.032	0	11.032	0	11.032	0
11.037	0	11.037	0	11.037	0
11.043	0	11.043	0	11.043	0
11.048	0	11.048	0	11.048	0
11.053	0	11.053	0	11.053	0
11.058	0	11.059	0	11.059	0
11.064	0	11.064	0	11.064	0
11.069	0	11.069	0	11.069	0
11.074	0	11.074	0	11.074	0
11.08	0	11.08	0	11.08	0
11.085	0	11.085	0	11.085	0
11.09	0	11.09	0	11.09	0
11.096	0	11.096	0	11.096	0
11.101	0	11.101	0	11.101	0
11.106	0	11.106	0	11.106	0
11.111	0	11.111	0	11.111	0
11.117	0	11.117	0	11.117	0
11.122	0	11.122	0	11.122	0
11.127	0	11.127	0	11.127	0
11.133	0	11.133	0	11.133	0
11.138	0	11.138	0	11.138	0
11.143	0	11.143	0	11.143	0
11.148	0	11.149	0	11.149	0
11.154	0	11.154	0	11.154	0
11.159	0	11.159	0	11.159	0
11.164	0	11.164	0	11.164	0
11.17	0	11.17	0	11.17	0
11.175	0	11.175	0	11.175	0
11.18	0	11.18	0	11.18	0
11.186	0	11.186	0	11.186	0
11.191	0	11.191	0	11.191	0
11.196	0	11.196	0	11.196	0
11.201	0	11.202	0	11.202	0
11.207	0	11.207	0	11.207	0
11.212	0	11.212	0	11.212	0
11.217	0	11.217	0	11.217	0
11.223	0	11.223	0	11.223	0
11.228	0	11.228	0	11.228	0
11.233	0	11.233	0	11.233	0
11.238	0	11.239	0	11.239	0
11.244	0	11.244	0	11.244	0
11.249	0	11.249	0	11.249	0
11.254	0	11.254	0	11.254	0
11.26	0	11.26	0	11.26	0
11.265	0	11.265	0	11.265	0
11.27	0	11.27	0	11.27	0
11.276	0	11.276	0	11.276	0
11.281	0	11.281	0	11.281	0
11.286	0	11.286	0	11.286	0
11.291	0	11.292	0	11.292	0
11.297	0	11.297	0	11.297	0
11.302	0	11.302	0	11.302	0
11.307	0	11.307	0	11.307	0
11.313	0	11.313	0	11.313	0
11.318	0	11.318	0	11.318	0
11.323	0	11.323	0	11.323	0
11.329	0	11.329	0	11.329	0
11.334	0	11.334	0	11.334	0
11.339	0	11.339	0	11.339	0
11.344	0	11.344	0	11.344	0
11.35	0	11.35	0	11.35	0
11.355	0	11.355	0	11.355	0
11.36	0	11.36	0	11.36	0
11.366	0	11.366	0	11.366	0
11.371	0	11.371	0	11.371	0
11.376	0	11.376	0	11.376	0
11.381	0	11.382	0	11.382	0
11.387	0	11.387	0	11.387	0
11.392	0	11.392	0	11.392	0
11.397	0	11.397	0	11.397	0
11.403	0	11.403	0	11.403	0
11.408	0	11.408	0	11.408	0
11.413	0	11.413	0	11.413	0
11.419	0	11.419	0	11.419	0
11.424	0	11.424	0	11.424	0
11.429	0	11.429	0	11.429	0
11.434	0	11.434	0	11.435	0
11.44	0	11.44	0	11.44	0
11.445	0	11.445	0	11.445	0
11.45	0	11.45	0	11.45	0
11.456	0	11.456	0	11.456	0
11.461	0	11.461	0	11.461	0
11.466	0	11.466	0	11.466	0
11.471	0	11.472	0	11.472	0
11.477	0	11.477	0	11.477	0
11.482	0	11.482	0	11.482	0
11.487	0	11.487	0	11.487	0
11.493	0	11.493	0	11.493	0
11.498	0	11.498	0	11.498	0
11.503	0	11.503	154	11.503	0
11.509	0	11.509	0	11.509	0
11.514	0	11.514	0	11.514	0
11.519	0	11.519	0	11.519	0
11.524	0	11.525	0	11.525	0
11.53	0	11.53	0	11.53	0
11.535	0	11.535	0	11.535	0
11.54	0	11.54	0	11.54	0
11.546	0	11.546	0	11.546	0
11.551	0	11.551	0	11.551	0
11.556	0	11.556	0	11.556	0
11.562	0	11.562	0	11.562	0
11.567	0	11.567	0	11.567	0
11.572	0	11.572	0	11.572	0
11.577	0	11.577	0	11.577	0
11.583	0	11.583	0	11.583	0
11.588	0	11.588	0	11.588	0
11.593	0	11.593	0	11.593	0
11.599	0	11.599	0	11.599	0
11.604	0	11.604	0	11.604	0
11.609	0	11.609	0	11.609	0
11.614	0	11.615	0	11.615	0
11.62	0	11.62	0	11.62	0
11.625	0	11.625	0	11.625	0
11.63	0	11.63	0	11.63	0
11.636	0	11.636	0	11.636	0
11.641	0	11.641	0	11.641	0
11.646	0	11.646	0	11.646	0
11.652	0	11.652	0	11.652	0
11.657	0	11.657	0	11.657	0
11.662	0	11.662	0	11.662	0
11.667	0	11.667	0	11.667	0
11.673	0	11.673	0	11.673	0
11.678	0	11.678	0	11.678	0
11.683	0	11.683	0	11.683	0
11.689	0	11.689	0	11.689	0
11.694	0	11.694	0	11.694	0
11.699	0	11.699	0	11.699	0
11.704	0	11.705	0	11.705	0
11.71	0	11.71	0	11.71	0
11.715	0	11.715	0	11.715	0
11.72	0	11.72	0	11.72	0
11.726	0	11.726	0	11.726	0
11.731	0	11.731	0	11.731	0
11.736	0	11.736	0	11.736	0
11.742	0	11.742	0	11.742	0
11.747	0	11.747	0	11.747	0
11.752	0	11.752	0	11.752	0
11.757	0	11.758	0	11.758	0
11.763	0	11.763	0	11.763	0
11.768	0	11.768	0	11.768	0
11.773	0	11.773	0	11.773	0
11.779	0	11.779	0	11.779	0
11.784	0	11.784	0	11.784	0
11.789	0	11.789	0	11.789	0
11.795	0	11.795	0	11.795	0
11.8	0	11.8	0	11.8	0
11.805	0	11.805	0	11.805	0
11.81	0	11.81	0	11.81	0
11.816	0	11.816	0	11.816	0
11.821	0	11.821	0	11.821	0
11.826	0	11.826	0	11.826	0
11.832	0	11.832	0	11.832	0
11.837	0	11.837	0	11.837	0
11.842	0	11.842	0	11.842	0
11.847	0	11.848	0	11.848	0
11.853	0	11.853	0	11.853	0
11.858	0	11.858	0	11.858	0
11.863	0	11.863	0	11.863	0
11.869	0	11.869	0	11.869	0
11.874	0	11.874	0	11.874	0
11.879	0	11.879	0	11.879	0
11.885	0	11.885	0	11.885	0
11.89	0	11.89	0	11.89	0
11.895	0	11.895	0	11.895	0
11.9	0	11.9	0	11.9	0
11.906	0	11.906	0	11.906	0
11.911	0	11.911	0	11.911	0
11.916	0	11.916	0	11.916	0
11.922	0	11.922	0	11.922	0
11.927	0	11.927	0	11.927	0
11.932	0	11.932	0	11.932	0
11.937	0	11.938	0	11.938	0
11.943	0	11.943	0	11.943	0
11.948	0	11.948	0	11.948	0
11.953	0	11.953	0	11.953	0
11.959	0	11.959	0	11.959	0
11.964	0	11.964	0	11.964	0
11.969	0	11.969	0	11.969	0
11.975	0	11.975	0	11.975	0
11.98	0	11.98	0	11.98	0
11.985	0	11.985	0	11.985	0
11.99	0	11.991	0	11.991	0
11.996	0	11.996	0	11.996	0
12.001	0	12.001	0	12.001	0
12.006	0	12.006	0	12.006	0
12.012	0	12.012	0	12.012	0
12.017	0	12.017	0	12.017	0
12.022	0	12.022	0	12.022	0
12.027	0	12.028	0	12.028	0
12.033	0	12.033	0	12.033	0
12.038	0	12.038	0	12.038	0
12.043	0	12.043	0	12.043	0
12.049	0	12.049	0	12.049	0
12.054	0	12.054	0	12.054	0
12.059	0	12.059	0	12.059	0
12.065	0	12.065	0	12.065	0
12.07	0	12.07	0	12.07	0
12.075	0	12.075	0	12.075	0
12.08	0	12.081	0	12.081	0
12.086	0	12.086	0	12.086	0
12.091	0	12.091	0	12.091	0
12.096	0	12.096	0	12.096	0
12.102	0	12.102	0	12.102	0
12.107	0	12.107	0	12.107	0
12.112	0	12.112	0	12.112	0
12.118	0	12.118	0	12.118	0
12.123	0	12.123	0	12.123	0
12.128	0	12.128	0	12.128	0
12.133	0	12.133	0	12.133	0
12.139	0	12.139	0	12.139	0
12.144	0	12.144	0	12.144	0
12.149	0	12.149	150	12.149	0
12.155	0	12.155	0	12.155	0
12.16	0	12.16	0	12.16	0
12.165	0	12.165	0	12.165	0
12.17	0	12.171	0	12.171	0
12.176	0	12.176	0	12.176	0
12.181	0	12.181	0	12.181	0
12.186	0	12.186	0	12.186	0
12.192	0	12.192	0	12.192	0
12.197	0	12.197	0	12.197	0
12.202	0	12.202	0	12.202	0
12.208	0	12.208	0	12.208	0
12.213	0	12.213	0	12.213	0
12.218	0	12.218	0	12.218	0
12.223	0	12.223	0	12.224	0
12.229	0	12.229	0	12.229	0
12.234	0	12.234	0	12.234	0
12.239	0	12.239	0	12.239	0
12.245	0	12.245	0	12.245	0
12.25	0	12.25	0	12.25	0
12.255	0	12.255	0	12.255	0
12.26	0	12.261	0	12.261	0
12.266	0	12.266	0	12.266	0
12.271	0	12.271	0	12.271	0
12.276	0	12.276	0	12.276	0
12.282	0	12.282	0	12.282	0
12.287	0	12.287	0	12.287	0
12.292	0	12.292	0	12.292	0
12.298	0	12.298	0	12.298	0
12.303	0	12.303	0	12.303	0
12.308	0	12.308	0	12.308	0
12.313	0	12.314	0	12.314	0
12.319	0	12.319	0	12.319	0
12.324	0	12.324	0	12.324	0
12.329	0	12.329	0	12.329	0
12.335	0	12.335	0	12.335	0
12.34	0	12.34	0	12.34	0
12.345	0	12.345	0	12.345	0
12.351	0	12.351	0	12.351	0
12.356	0	12.356	0	12.356	0
12.361	0	12.361	0	12.361	0
12.366	0	12.366	0	12.366	0
12.372	0	12.372	0	12.372	0
12.377	0	12.377	0	12.377	0
12.382	0	12.382	0	12.382	0
12.388	0	12.388	0	12.388	0
12.393	0	12.393	0	12.393	0
12.398	0	12.398	0	12.398	0
12.403	0	12.404	0	12.404	0
12.409	0	12.409	0	12.409	0
12.414	0	12.414	0	12.414	0
12.419	0	12.419	0	12.419	0
12.425	0	12.425	0	12.425	0
12.43	0	12.43	0	12.43	0
12.435	0	12.435	0	12.435	0
12.441	0	12.441	0	12.441	0
12.446	0	12.446	0	12.446	0
12.451	0	12.451	0	12.451	0
12.456	0	12.456	0	12.456	0
12.462	0	12.462	0	12.462	0
12.467	0	12.467	0	12.467	0
12.472	0	12.472	0	12.472	0
12.478	0	12.478	0	12.478	0
12.483	0	12.483	0	12.483	0
12.488	0	12.488	0	12.488	0
12.493	0	12.494	0	12.494	0
12.499	0	12.499	0	12.499	0
12.504	0	12.504	0	12.504	0
12.509	0	12.509	0	12.509	0
12.515	0	12.515	0	12.515	0
12.52	0	12.52	0	12.52	0
12.525	0	12.525	0	12.525	0
12.531	0	12.531	0	12.531	0
12.536	0	12.536	0	12.536	0
12.541	0	12.541	0	12.541	0
12.546	0	12.547	0	12.547	0
12.552	0	12.552	0	12.552	0
12.557	0	12.557	0	12.557	0
12.562	0	12.562	0	12.562	0
12.568	0	12.568	0	12.568	0
12.573	0	12.573	0	12.573	0
12.578	0	12.578	0	12.578	0
12.584	0	12.584	0	12.584	0
12.589	158	12.589	0	12.589	0
12.594	0	12.594	0	12.594	0
12.599	0	12.599	0	12.599	0
12.605	0	12.605	0	12.605	0
12.61	0	12.61	0	12.61	0
12.615	0	12.615	0	12.615	0
12.621	0	12.621	0	12.621	0
12.626	0	12.626	0	12.626	0
12.631	0	12.631	0	12.631	0
12.636	0	12.637	0	12.637	0
12.642	0	12.642	0	12.642	0
12.647	0	12.647	0	12.647	0
12.652	0	12.652	0	12.652	0
12.658	0	12.658	0	12.658	0
12.663	0	12.663	0	12.663	0
12.668	0	12.668	0	12.668	0
12.674	0	12.674	0	12.674	0
12.679	0	12.679	0	12.679	0
12.684	0	12.684	0	12.684	0
12.689	0	12.689	0	12.689	0
12.695	0	12.695	0	12.695	0
12.7	0	12.7	0	12.7	0
12.705	0	12.705	0	12.705	0
12.711	0	12.711	0	12.711	0
12.716	0	12.716	0	12.716	0
12.721	0	12.721	0	12.721	0
12.726	0	12.727	0	12.727	0
12.732	0	12.732	0	12.732	0
12.737	0	12.737	0	12.737	0
12.742	0	12.742	0	12.742	0
12.748	0	12.748	0	12.748	0
12.753	0	12.753	0	12.753	0
12.758	0	12.758	0	12.758	0
12.764	0	12.764	0	12.764	0
12.769	0	12.769	0	12.769	0
12.774	0	12.774	0	12.774	0
12.779	0	12.78	0	12.78	0
12.785	0	12.785	0	12.785	0
12.79	0	12.79	0	12.79	0
12.795	0	12.795	0	12.795	0
12.801	0	12.801	0	12.801	0
12.806	0	12.806	0	12.806	0
12.811	0	12.811	0	12.811	0
12.816	0	12.817	0	12.817	0
12.822	0	12.822	0	12.822	0
12.827	0	12.827	0	12.827	0
12.832	0	12.832	0	12.832	0
12.838	0	12.838	0	12.838	0
12.843	0	12.843	0	12.843	0
12.848	0	12.848	0	12.848	0
12.854	0	12.854	0	12.854	0
12.859	0	12.859	0	12.859	0
12.864	0	12.864	0	12.864	0
12.869	0	12.87	0	12.87	0
12.875	0	12.875	0	12.875	0
12.88	0	12.88	0	12.88	0
12.885	0	12.885	0	12.885	0
12.891	0	12.891	0	12.891	0
12.896	0	12.896	0	12.896	0
12.901	0	12.901	0	12.901	0
12.907	0	12.907	0	12.907	0
12.912	0	12.912	0	12.912	0
12.917	0	12.917	0	12.917	0
12.922	0	12.922	0	12.922	0
12.928	0	12.928	0	12.928	0
12.933	0	12.933	0	12.933	0
12.938	0	12.938	0	12.938	0
12.944	0	12.944	0	12.944	0
12.949	0	12.949	0	12.949	0
12.954	0	12.954	0	12.954	0
12.959	0	12.96	0	12.96	0
12.965	0	12.965	0	12.965	0
12.97	0	12.97	0	12.97	0
12.975	0	12.975	0	12.975	0
12.981	0	12.981	0	12.981	0
12.986	0	12.986	0	12.986	0
12.991	0	12.991	0	12.991	0
12.997	0	12.997	0	12.997	0
13.002	0	13.002	0	13.002	0
13.007	0	13.007	0	13.007	0
13.012	0	13.012	0	13.013	0
13.018	0	13.018	0	13.018	0
13.023	0	13.023	0	13.023	0
13.028	0	13.028	0	13.028	0
13.034	0	13.034	0	13.034	0
13.039	0	13.039	0	13.039	0
13.044	0	13.044	0	13.044	0
13.049	0	13.05	0	13.05	0
13.055	0	13.055	0	13.055	0
13.06	0	13.06	0	13.06	0
13.065	0	13.065	0	13.065	0
13.071	0	13.071	0	13.071	0
13.076	0	13.076	0	13.076	0
13.081	0	13.081	0	13.081	0
13.087	0	13.087	0	13.087	0
13.092	0	13.092	0	13.092	0
13.097	0	13.097	0	13.097	0
13.102	0	13.103	0	13.103	0
13.108	0	13.108	0	13.108	0
13.113	0	13.113	0	13.113	0
13.118	0	13.118	0	13.118	0
13.124	0	13.124	0	13.124	0
13.129	0	13.129	0	13.129	0
13.134	0	13.134	0	13.134	0
13.14	0	13.14	0	13.14	0
13.145	0	13.145	0	13.145	0
13.15	0	13.15	0	13.15	0
13.155	0	13.155	0	13.155	0
13.161	0	13.161	0	13.161	0
13.166	0	13.166	0	13.166	0
13.171	0	13.171	0	13.171	0
13.177	0	13.177	0	13.177	0
13.182	0	13.182	0	13.182	0
13.187	0	13.187	0	13.187	0
13.192	0	13.193	0	13.193	0
13.198	0	13.198	0	13.198	0
13.203	0	13.203	0	13.203	0
13.208	0	13.208	0	13.208	0
13.214	0	13.214	0	13.214	0
13.219	0	13.219	0	13.219	0
13.224	0	13.224	0	13.224	0
13.23	0	13.23	0	13.23	0
13.235	0	13.235	0	13.235	0
13.24	0	13.24	0	13.24	0
13.245	0	13.245	0	13.245	0
13.251	0	13.251	0	13.251	0
13.256	0	13.256	0	13.256	0
13.261	0	13.261	0	13.261	0
13.267	0	13.267	0	13.267	0
13.272	0	13.272	0	13.272	0
13.277	0	13.277	0	13.277	0
13.282	0	13.283	0	13.283	0
13.288	0	13.288	0	13.288	0
13.293	0	13.293	0	13.293	0
13.298	0	13.298	0	13.298	0
13.304	0	13.304	0	13.304	0
13.309	0	13.309	0	13.309	0
13.314	0	13.314	0	13.314	0
13.32	0	13.32	0	13.32	0
13.325	0	13.325	0	13.325	0
13.33	0	13.33	0	13.33	0
13.335	0	13.336	0	13.336	0
13.341	0	13.341	0	13.341	0
13.346	0	13.346	0	13.346	0
13.351	0	13.351	0	13.351	0
13.357	0	13.357	0	13.357	0
13.362	0	13.362	0	13.362	0
13.367	0	13.367	0	13.367	0
13.373	0	13.373	0	13.373	0
13.378	0	13.378	0	13.378	0
13.383	0	13.383	0	13.383	0
13.388	0	13.388	0	13.388	0
13.394	0	13.394	0	13.394	0
13.399	0	13.399	0	13.399	0
13.404	0	13.404	0	13.404	0
13.41	0	13.41	0	13.41	0
13.415	0	13.415	0	13.415	0
13.42	0	13.42	0	13.42	0
13.425	0	13.426	0	13.426	0
13.431	0	13.431	0	13.431	0
13.436	0	13.436	0	13.436	0
13.441	0	13.441	0	13.441	0
13.447	0	13.447	0	13.447	0
13.452	0	13.452	0	13.452	0
13.457	0	13.457	0	13.457	0
13.463	0	13.463	0	13.463	0
13.468	0	13.468	0	13.468	0
13.473	0	13.473	0	13.473	0
13.478	0	13.478	0	13.478	0
13.484	0	13.484	0	13.484	0
13.489	0	13.489	0	13.489	0
13.494	0	13.494	0	13.494	0
13.5	0	13.5	0	13.5	0
13.505	0	13.505	0	13.505	0
13.51	0	13.51	0	13.51	0
13.515	0	13.516	0	13.516	0
13.521	0	13.521	0	13.521	0
13.526	0	13.526	0	13.526	0
13.531	0	13.531	0	13.531	0
13.537	0	13.537	0	13.537	0
13.542	0	13.542	0	13.542	0
13.547	0	13.547	0	13.547	0
13.553	0	13.553	0	13.553	0
13.558	0	13.558	0	13.558	0
13.563	0	13.563	0	13.563	0
13.568	0	13.569	0	13.569	0
13.574	0	13.574	0	13.574	0
13.579	0	13.579	0	13.579	0
13.584	0	13.584	0	13.584	0
13.59	0	13.59	0	13.59	0
13.595	0	13.595	0	13.595	0
13.6	0	13.6	0	13.6	0
13.605	0	13.606	0	13.606	0
13.611	0	13.611	0	13.611	0
13.616	0	13.616	0	13.616	0
13.621	0	13.621	0	13.621	0
13.627	0	13.627	0	13.627	0
13.632	0	13.632	0	13.632	0
13.637	0	13.637	0	13.637	0
13.643	0	13.643	0	13.643	0
13.648	0	13.648	0	13.648	0
13.653	0	13.653	0	13.653	0
13.658	0	13.659	0	13.659	0
13.664	0	13.664	0	13.664	0
13.669	0	13.669	0	13.669	0
13.674	0	13.674	0	13.674	0
13.68	0	13.68	0	13.68	0
13.685	0	13.685	0	13.685	0
13.69	0	13.69	0	13.69	0
13.696	0	13.696	0	13.696	0
13.701	0	13.701	0	13.701	0
13.706	0	13.706	0	13.706	0
13.711	0	13.711	0	13.711	0
13.717	0	13.717	0	13.717	0
13.722	0	13.722	0	13.722	0
13.727	0	13.727	0	13.727	0
13.733	0	13.733	0	13.733	0
13.738	0	13.738	0	13.738	0
13.743	0	13.743	0	13.743	0
13.748	0	13.749	0	13.749	0
13.754	0	13.754	0	13.754	0
13.759	0	13.759	0	13.759	0
13.764	0	13.764	0	13.764	0
13.77	0	13.77	0	13.77	0
13.775	0	13.775	0	13.775	0
13.78	0	13.78	0	13.78	0
13.786	0	13.786	0	13.786	0
13.791	0	13.791	0	13.791	0
13.796	0	13.796	0	13.796	0
13.801	0	13.801	0	13.802	0
13.807	0	13.807	0	13.807	0
13.812	0	13.812	0	13.812	0
13.817	0	13.817	0	13.817	0
13.823	0	13.823	0	13.823	0
13.828	0	13.828	0	13.828	0
13.833	0	13.833	0	13.833	0
13.838	0	13.839	0	13.839	0
13.844	0	13.844	0	13.844	0
13.849	0	13.849	0	13.849	0
13.854	0	13.854	0	13.854	0
13.86	0	13.86	0	13.86	0
13.865	0	13.865	0	13.865	0
13.87	0	13.87	0	13.87	0
13.876	0	13.876	0	13.876	0
13.881	0	13.881	0	13.881	0
13.886	0	13.886	0	13.886	0
13.891	0	13.892	0	13.892	0
13.897	0	13.897	0	13.897	0
13.902	0	13.902	0	13.902	0
13.907	0	13.907	0	13.907	0
13.913	0	13.913	0	13.913	0
13.918	0	13.918	0	13.918	0
13.923	0	13.923	0	13.923	0
13.929	0	13.929	0	13.929	0
13.934	0	13.934	0	13.934	0
13.939	0	13.939	0	13.939	0
13.944	0	13.944	0	13.944	0
13.95	0	13.95	0	13.95	0
13.955	0	13.955	0	13.955	0
13.96	0	13.96	0	13.96	0
13.966	0	13.966	0	13.966	0
13.971	0	13.971	0	13.971	0
13.976	0	13.976	0	13.976	0
13.981	0	13.982	0	13.982	0
13.987	0	13.987	0	13.987	0
13.992	0	13.992	0	13.992	0
13.997	0	13.997	0	13.997	0
14.003	0	14.003	0	14.003	0
14.008	0	14.008	0	14.008	0
14.013	0	14.013	0	14.013	0
14.019	0	14.019	0	14.019	0
14.024	0	14.024	0	14.024	0
14.029	0	14.029	0	14.029	0
14.034	0	14.034	0	14.034	0
14.04	0	14.04	0	14.04	0
14.045	0	14.045	0	14.045	0
14.05	0	14.05	0	14.05	0
14.056	0	14.056	0	14.056	0
14.061	0	14.061	0	14.061	0
14.066	0	14.066	0	14.066	0
14.071	0	14.072	0	14.072	0
14.077	0	14.077	0	14.077	0
14.082	0	14.082	0	14.082	0
14.087	0	14.087	0	14.087	0
14.093	0	14.093	0	14.093	0
14.098	0	14.098	0	14.098	0
14.103	0	14.103	0	14.103	0
14.109	0	14.109	0	14.109	0
14.114	0	14.114	0	14.114	0
14.119	0	14.119	0	14.119	0
14.124	0	14.125	0	14.125	0
14.13	0	14.13	0	14.13	0
14.135	0	14.135	0	14.135	0
14.14	0	14.14	0	14.14	0
14.146	0	14.146	0	14.146	0
14.151	0	14.151	0	14.151	0
14.156	0	14.156	0	14.156	0
14.162	0	14.162	0	14.162	0
14.167	0	14.167	0	14.167	0
[truncated: 5,256 more rows]
