# Supplementary material for: Integrated Science Teaching in Atmospheric Ice Nucleation Research: Immersion Freezing Experiments
Source: J Chem Educ. 2023 Mar 8;100(4):1511–22. doi: 10.1021/acs.jchemed.2c01060 (PMC10100551; doi:10.1021/acs.jchemed.2c01060)
Supplement: Supplementary file 1 — ed2c01060_si_001.zip [file ed2c01060_si_001.zip › SI_Files/SI_Sect_S7_data/Module3_Figure_5_data.csv]

D2O_X	D2O_Y	HPLC_X	HPLC_Y	Filtered_Tap_X	Filtered_Tap_Y
16.1882	1.06E+06	14.782	1.04E+06	12.6897	1.69E+06
16.1879	1.06E+06	14.7814	1.05E+06	12.6892	1.69E+06
16.1876	1.05E+06	14.7808	1.08E+06	12.6888	1.70E+06
16.1873	1.06E+06	14.7802	1.10E+06	12.6883	1.71E+06
16.187	1.07E+06	14.7797	1.13E+06	12.6878	1.72E+06
16.1867	1.08E+06	14.7791	1.14E+06	12.6873	1.73E+06
16.1863	1.08E+06	14.7785	1.16E+06	12.6868	1.76E+06
16.186	1.09E+06	14.7779	1.18E+06	12.6863	1.77E+06
16.1857	1.09E+06	14.7773	1.20E+06	12.6858	1.79E+06
16.1854	1.09E+06	14.7767	1.23E+06	12.6853	1.81E+06
16.1851	1.09E+06	14.7761	1.25E+06	12.6849	1.82E+06
16.1848	1.08E+06	14.7755	1.27E+06	12.6844	1.84E+06
16.1845	1.09E+06	14.7749	1.30E+06	12.6839	1.87E+06
16.1842	1.09E+06	14.7743	1.32E+06	12.6834	1.88E+06
16.1839	1.09E+06	14.7737	1.34E+06	12.6829	1.89E+06
16.1836	1.09E+06	14.7731	1.36E+06	12.6824	1.91E+06
16.1833	1.10E+06	14.7725	1.38E+06	12.6819	1.92E+06
16.183	1.12E+06	14.7719	1.40E+06	12.6814	1.94E+06
16.1827	1.11E+06	14.7713	1.41E+06	12.681	1.96E+06
16.1824	1.11E+06	14.7707	1.43E+06	12.6805	1.97E+06
16.1821	1.12E+06	14.7701	1.46E+06	12.68	1.99E+06
16.1818	1.13E+06	14.7695	1.49E+06	12.6795	2.00E+06
16.1815	1.13E+06	14.769	1.51E+06	12.679	2.01E+06
16.1812	1.13E+06	14.7684	1.54E+06	12.6785	2.02E+06
16.1808	1.12E+06	14.7678	1.55E+06	12.678	2.04E+06
16.1805	1.12E+06	14.7672	1.57E+06	12.6775	2.06E+06
16.1802	1.13E+06	14.7666	1.60E+06	12.6771	2.07E+06
16.1799	1.14E+06	14.766	1.61E+06	12.6766	2.09E+06
16.1796	1.13E+06	14.7654	1.63E+06	12.6761	2.10E+06
16.1793	1.14E+06	14.7648	1.64E+06	12.6756	2.11E+06
16.179	1.14E+06	14.7642	1.66E+06	12.6751	2.13E+06
16.1787	1.15E+06	14.7636	1.68E+06	12.6746	2.15E+06
16.1784	1.15E+06	14.763	1.71E+06	12.6741	2.16E+06
16.1781	1.14E+06	14.7624	1.74E+06	12.6736	2.18E+06
16.1778	1.13E+06	14.7618	1.76E+06	12.6731	2.19E+06
16.1775	1.15E+06	14.7612	1.78E+06	12.6727	2.20E+06
16.1772	1.16E+06	14.7606	1.80E+06	12.6722	2.22E+06
16.1769	1.17E+06	14.76	1.81E+06	12.6717	2.24E+06
16.1766	1.18E+06	14.7594	1.84E+06	12.6712	2.26E+06
16.1763	1.18E+06	14.7588	1.86E+06	12.6707	2.27E+06
16.176	1.18E+06	14.7583	1.88E+06	12.6702	2.28E+06
16.1757	1.18E+06	14.7577	1.90E+06	12.6697	2.30E+06
16.1753	1.19E+06	14.7571	1.93E+06	12.6692	2.33E+06
16.175	1.19E+06	14.7565	1.95E+06	12.6688	2.34E+06
16.1747	1.20E+06	14.7559	1.97E+06	12.6683	2.36E+06
16.1744	1.21E+06	14.7553	1.99E+06	12.6678	2.37E+06
16.1741	1.21E+06	14.7547	2.01E+06	12.6673	2.38E+06
16.1738	1.22E+06	14.7541	2.02E+06	12.6668	2.40E+06
16.1735	1.22E+06	14.7535	2.04E+06	12.6663	2.42E+06
16.1732	1.24E+06	14.7529	2.06E+06	12.6658	2.43E+06
16.1729	1.23E+06	14.7523	2.08E+06	12.6653	2.45E+06
16.1726	1.24E+06	14.7517	2.09E+06	12.6649	2.46E+06
16.1723	1.24E+06	14.7511	2.11E+06	12.6644	2.47E+06
16.172	1.22E+06	14.7505	2.13E+06	12.6639	2.49E+06
16.1717	1.22E+06	14.7499	2.16E+06	12.6634	2.50E+06
16.1714	1.24E+06	14.7493	2.19E+06	12.6629	2.52E+06
16.1711	1.24E+06	14.7487	2.22E+06	12.6624	2.53E+06
16.1708	1.23E+06	14.7481	2.25E+06	12.6619	2.55E+06
16.1705	1.22E+06	14.7476	2.27E+06	12.6614	2.57E+06
16.1702	1.22E+06	14.747	2.28E+06	12.661	2.58E+06
16.1698	1.22E+06	14.7464	2.29E+06	12.6605	2.59E+06
16.1695	1.23E+06	14.7458	2.31E+06	12.66	2.61E+06
16.1692	1.23E+06	14.7452	2.32E+06	12.6595	2.62E+06
16.1689	1.24E+06	14.7446	2.34E+06	12.659	2.63E+06
16.1686	1.27E+06	14.744	2.36E+06	12.6585	2.64E+06
16.1683	1.28E+06	14.7434	2.39E+06	12.658	2.66E+06
16.168	1.29E+06	14.7428	2.41E+06	12.6575	2.68E+06
16.1677	1.28E+06	14.7422	2.43E+06	12.6571	2.69E+06
16.1674	1.27E+06	14.7416	2.46E+06	12.6566	2.70E+06
16.1671	1.29E+06	14.741	2.47E+06	12.6561	2.72E+06
16.1668	1.30E+06	14.7404	2.49E+06	12.6556	2.75E+06
16.1665	1.29E+06	14.7398	2.50E+06	12.6551	2.76E+06
16.1662	1.28E+06	14.7392	2.52E+06	12.6546	2.78E+06
16.1659	1.28E+06	14.7386	2.54E+06	12.6541	2.80E+06
16.1656	1.28E+06	14.738	2.57E+06	12.6536	2.81E+06
16.1653	1.30E+06	14.7374	2.60E+06	12.6532	2.82E+06
16.165	1.31E+06	14.7369	2.62E+06	12.6527	2.84E+06
16.1647	1.31E+06	14.7363	2.64E+06	12.6522	2.85E+06
16.1643	1.31E+06	14.7357	2.66E+06	12.6517	2.87E+06
16.164	1.30E+06	14.7351	2.68E+06	12.6512	2.88E+06
16.1637	1.29E+06	14.7345	2.69E+06	12.6507	2.89E+06
16.1634	1.29E+06	14.7339	2.70E+06	12.6502	2.91E+06
16.1631	1.29E+06	14.7333	2.73E+06	12.6497	2.94E+06
16.1628	1.30E+06	14.7327	2.75E+06	12.6493	2.95E+06
16.1625	1.32E+06	14.7321	2.78E+06	12.6488	2.96E+06
16.1622	1.32E+06	14.7315	2.79E+06	12.6483	2.97E+06
16.1619	1.32E+06	14.7309	2.81E+06	12.6478	2.98E+06
16.1616	1.34E+06	14.7303	2.84E+06	12.6473	3.00E+06
16.1613	1.34E+06	14.7297	2.85E+06	12.6468	3.00E+06
16.161	1.33E+06	14.7291	2.86E+06	12.6463	3.02E+06
16.1607	1.34E+06	14.7285	2.89E+06	12.6458	3.03E+06
16.1604	1.35E+06	14.7279	2.91E+06	12.6454	3.04E+06
16.1601	1.35E+06	14.7273	2.93E+06	12.6449	3.06E+06
16.1598	1.35E+06	14.7267	2.96E+06	12.6444	3.08E+06
16.1595	1.36E+06	14.7262	2.98E+06	12.6439	3.10E+06
16.1592	1.37E+06	14.7256	2.99E+06	12.6434	3.12E+06
16.1588	1.37E+06	14.725	3.01E+06	12.6429	3.12E+06
16.1585	1.37E+06	14.7244	3.03E+06	12.6424	3.13E+06
16.1582	1.37E+06	14.7238	3.05E+06	12.6419	3.15E+06
16.1579	1.37E+06	14.7232	3.07E+06	12.6415	3.17E+06
16.1576	1.38E+06	14.7226	3.09E+06	12.641	3.20E+06
16.1573	1.38E+06	14.722	3.11E+06	12.6405	3.22E+06
16.157	1.37E+06	14.7214	3.12E+06	12.64	3.23E+06
16.1567	1.37E+06	14.7208	3.15E+06	12.6395	3.24E+06
16.1564	1.37E+06	14.7202	3.17E+06	12.639	3.26E+06
16.1561	1.39E+06	14.7196	3.19E+06	12.6385	3.28E+06
16.1558	1.39E+06	14.719	3.21E+06	12.638	3.28E+06
16.1555	1.40E+06	14.7184	3.23E+06	12.6375	3.29E+06
16.1552	1.39E+06	14.7178	3.24E+06	12.6371	3.31E+06
16.1549	1.39E+06	14.7172	3.24E+06	12.6366	3.33E+06
16.1546	1.38E+06	14.7166	3.27E+06	12.6361	3.33E+06
16.1543	1.39E+06	14.716	3.29E+06	12.6356	3.34E+06
16.154	1.40E+06	14.7155	3.31E+06	12.6351	3.36E+06
16.1537	1.39E+06	14.7149	3.34E+06	12.6346	3.36E+06
16.1533	1.39E+06	14.7143	3.35E+06	12.6341	3.38E+06
16.153	1.40E+06	14.7137	3.38E+06	12.6336	3.40E+06
16.1527	1.40E+06	14.7131	3.38E+06	12.6332	3.42E+06
16.1524	1.41E+06	14.7125	3.39E+06	12.6327	3.45E+06
16.1521	1.41E+06	14.7119	3.42E+06	12.6322	3.45E+06
16.1518	1.42E+06	14.7113	3.44E+06	12.6317	3.47E+06
16.1515	1.44E+06	14.7107	3.46E+06	12.6312	3.47E+06
16.1512	1.46E+06	14.7101	3.49E+06	12.6307	3.49E+06
16.1509	1.45E+06	14.7095	3.50E+06	12.6302	3.50E+06
16.1506	1.45E+06	14.7089	3.53E+06	12.6297	3.50E+06
16.1503	1.44E+06	14.7083	3.54E+06	12.6293	3.52E+06
16.15	1.46E+06	14.7077	3.55E+06	12.6288	3.53E+06
16.1497	1.46E+06	14.7071	3.57E+06	12.6283	3.56E+06
16.1494	1.47E+06	14.7065	3.60E+06	12.6278	3.57E+06
16.1491	1.48E+06	14.7059	3.62E+06	12.6273	3.58E+06
16.1488	1.47E+06	14.7053	3.63E+06	12.6268	3.59E+06
16.1485	1.46E+06	14.7048	3.64E+06	12.6263	3.59E+06
16.1482	1.46E+06	14.7042	3.67E+06	12.6258	3.61E+06
16.1478	1.47E+06	14.7036	3.70E+06	12.6254	3.63E+06
16.1475	1.48E+06	14.703	3.73E+06	12.6249	3.65E+06
16.1472	1.47E+06	14.7024	3.74E+06	12.6244	3.66E+06
16.1469	1.46E+06	14.7018	3.76E+06	12.6239	3.67E+06
16.1466	1.45E+06	14.7012	3.77E+06	12.6234	3.69E+06
16.1463	1.44E+06	14.7006	3.78E+06	12.6229	3.70E+06
16.146	1.45E+06	14.7	3.79E+06	12.6224	3.71E+06
16.1457	1.47E+06	14.6994	3.81E+06	12.6219	3.73E+06
16.1454	1.48E+06	14.6988	3.82E+06	12.6215	3.75E+06
16.1451	1.48E+06	14.6982	3.85E+06	12.621	3.76E+06
16.1448	1.49E+06	14.6976	3.88E+06	12.6205	3.77E+06
16.1445	1.50E+06	14.697	3.90E+06	12.62	3.79E+06
16.1442	1.51E+06	14.6964	3.92E+06	12.6195	3.81E+06
16.1439	1.52E+06	14.6958	3.95E+06	12.619	3.81E+06
16.1436	1.53E+06	14.6952	3.97E+06	12.6185	3.82E+06
16.1433	1.53E+06	14.6946	3.98E+06	12.618	3.83E+06
16.143	1.54E+06	14.6941	3.99E+06	12.6176	3.86E+06
16.1427	1.55E+06	14.6935	4.00E+06	12.6171	3.87E+06
16.1423	1.55E+06	14.6929	4.01E+06	12.6166	3.87E+06
16.142	1.55E+06	14.6923	4.03E+06	12.6161	3.91E+06
16.1417	1.55E+06	14.6917	4.05E+06	12.6156	3.93E+06
16.1414	1.56E+06	14.6911	4.07E+06	12.6151	3.93E+06
16.1411	1.55E+06	14.6905	4.08E+06	12.6146	3.94E+06
16.1408	1.54E+06	14.6899	4.11E+06	12.6141	3.95E+06
16.1405	1.55E+06	14.6893	4.13E+06	12.6137	3.96E+06
16.1402	1.55E+06	14.6887	4.15E+06	12.6132	3.97E+06
16.1399	1.55E+06	14.6881	4.17E+06	12.6127	3.99E+06
16.1396	1.54E+06	14.6875	4.18E+06	12.6122	4.00E+06
16.1393	1.55E+06	14.6869	4.20E+06	12.6117	4.01E+06
16.139	1.56E+06	14.6863	4.21E+06	12.6112	4.03E+06
16.1387	1.57E+06	14.6857	4.23E+06	12.6107	4.05E+06
16.1384	1.57E+06	14.6851	4.26E+06	12.6102	4.06E+06
16.1381	1.56E+06	14.6845	4.28E+06	12.6098	4.07E+06
16.1378	1.56E+06	14.6839	4.29E+06	12.6093	4.08E+06
16.1375	1.57E+06	14.6834	4.30E+06	12.6088	4.10E+06
16.1372	1.58E+06	14.6828	4.32E+06	12.6083	4.10E+06
16.1368	1.59E+06	14.6822	4.32E+06	12.6078	4.12E+06
16.1365	1.59E+06	14.6816	4.34E+06	12.6073	4.13E+06
16.1362	1.59E+06	14.681	4.36E+06	12.6068	4.14E+06
16.1359	1.59E+06	14.6804	4.38E+06	12.6063	4.15E+06
16.1356	1.58E+06	14.6798	4.40E+06	12.6059	4.17E+06
16.1353	1.57E+06	14.6792	4.41E+06	12.6054	4.18E+06
16.135	1.56E+06	14.6786	4.43E+06	12.6049	4.19E+06
16.1347	1.59E+06	14.678	4.45E+06	12.6044	4.20E+06
16.1344	1.61E+06	14.6774	4.47E+06	12.6039	4.21E+06
16.1341	1.63E+06	14.6768	4.48E+06	12.6034	4.23E+06
16.1338	1.63E+06	14.6762	4.51E+06	12.6029	4.24E+06
16.1335	1.62E+06	14.6756	4.53E+06	12.6024	4.24E+06
16.1332	1.64E+06	14.675	4.54E+06	12.6019	4.26E+06
16.1329	1.64E+06	14.6744	4.56E+06	12.6015	4.27E+06
16.1326	1.62E+06	14.6738	4.57E+06	12.601	4.28E+06
16.1323	1.60E+06	14.6732	4.59E+06	12.6005	4.30E+06
16.132	1.61E+06	14.6727	4.59E+06	12.6	4.31E+06
16.1317	1.63E+06	14.6721	4.61E+06	12.5995	4.33E+06
16.1313	1.65E+06	14.6715	4.61E+06	12.599	4.34E+06
16.131	1.65E+06	14.6709	4.64E+06	12.5985	4.34E+06
16.1307	1.64E+06	14.6703	4.66E+06	12.598	4.37E+06
16.1304	1.63E+06	14.6697	4.69E+06	12.5976	4.38E+06
16.1301	1.64E+06	14.6691	4.69E+06	12.5971	4.38E+06
16.1298	1.65E+06	14.6685	4.71E+06	12.5966	4.39E+06
16.1295	1.65E+06	14.6679	4.73E+06	12.5961	4.41E+06
16.1292	1.64E+06	14.6673	4.74E+06	12.5956	4.43E+06
16.1289	1.64E+06	14.6667	4.76E+06	12.5951	4.44E+06
16.1286	1.64E+06	14.6661	4.78E+06	12.5946	4.44E+06
16.1283	1.65E+06	14.6655	4.80E+06	12.5941	4.45E+06
16.128	1.67E+06	14.6649	4.83E+06	12.5937	4.46E+06
16.1277	1.67E+06	14.6643	4.83E+06	12.5932	4.47E+06
16.1274	1.67E+06	14.6637	4.85E+06	12.5927	4.50E+06
16.1271	1.66E+06	14.6631	4.86E+06	12.5922	4.52E+06
16.1268	1.66E+06	14.6625	4.88E+06	12.5917	4.53E+06
16.1265	1.66E+06	14.662	4.90E+06	12.5912	4.53E+06
16.1262	1.67E+06	14.6614	4.91E+06	12.5907	4.54E+06
16.1258	1.68E+06	14.6608	4.92E+06	12.5902	4.56E+06
16.1255	1.69E+06	14.6602	4.94E+06	12.5898	4.57E+06
16.1252	1.71E+06	14.6596	4.95E+06	12.5893	4.58E+06
16.1249	1.71E+06	14.659	4.96E+06	12.5888	4.58E+06
16.1246	1.72E+06	14.6584	4.97E+06	12.5883	4.59E+06
16.1243	1.72E+06	14.6578	4.99E+06	12.5878	4.59E+06
16.124	1.72E+06	14.6572	5.00E+06	12.5873	4.60E+06
16.1237	1.71E+06	14.6566	5.01E+06	12.5868	4.62E+06
16.1234	1.70E+06	14.656	5.03E+06	12.5863	4.64E+06
16.1231	1.69E+06	14.6554	5.05E+06	12.5859	4.66E+06
16.1228	1.70E+06	14.6548	5.07E+06	12.5854	4.67E+06
16.1225	1.72E+06	14.6542	5.08E+06	12.5849	4.68E+06
16.1222	1.73E+06	14.6536	5.09E+06	12.5844	4.69E+06
16.1219	1.73E+06	14.653	5.12E+06	12.5839	4.68E+06
16.1216	1.73E+06	14.6524	5.14E+06	12.5834	4.69E+06
16.1213	1.74E+06	14.6518	5.16E+06	12.5829	4.70E+06
16.121	1.75E+06	14.6513	5.16E+06	12.5824	4.72E+06
16.1206	1.74E+06	14.6507	5.17E+06	12.582	4.74E+06
16.1203	1.75E+06	14.6501	5.19E+06	12.5815	4.74E+06
16.12	1.77E+06	14.6495	5.22E+06	12.581	4.75E+06
16.1197	1.77E+06	14.6489	5.23E+06	12.5805	4.75E+06
16.1194	1.77E+06	14.6483	5.25E+06	12.58	4.77E+06
16.1191	1.75E+06	14.6477	5.26E+06	12.5795	4.79E+06
16.1188	1.75E+06	14.6471	5.28E+06	12.579	4.80E+06
16.1185	1.75E+06	14.6465	5.29E+06	12.5785	4.81E+06
16.1182	1.75E+06	14.6459	5.30E+06	12.5781	4.83E+06
16.1179	1.77E+06	14.6453	5.33E+06	12.5776	4.85E+06
16.1176	1.79E+06	14.6447	5.35E+06	12.5771	4.85E+06
16.1173	1.78E+06	14.6441	5.35E+06	12.5766	4.85E+06
16.117	1.78E+06	14.6435	5.35E+06	12.5761	4.87E+06
16.1167	1.78E+06	14.6429	5.36E+06	12.5756	4.88E+06
16.1164	1.78E+06	14.6423	5.39E+06	12.5751	4.88E+06
16.1161	1.78E+06	14.6417	5.39E+06	12.5746	4.88E+06
16.1158	1.80E+06	14.6411	5.41E+06	12.5742	4.89E+06
16.1155	1.81E+06	14.6406	5.42E+06	12.5737	4.90E+06
16.1151	1.81E+06	14.64	5.44E+06	12.5732	4.92E+06
16.1148	1.81E+06	14.6394	5.45E+06	12.5727	4.94E+06
16.1145	1.81E+06	14.6388	5.47E+06	12.5722	4.93E+06
16.1142	1.80E+06	14.6382	5.48E+06	12.5717	4.94E+06
16.1139	1.80E+06	14.6376	5.50E+06	12.5712	4.96E+06
16.1136	1.81E+06	14.637	5.52E+06	12.5707	4.97E+06
16.1133	1.82E+06	14.6364	5.53E+06	12.5703	5.00E+06
16.113	1.82E+06	14.6358	5.54E+06	12.5698	5.00E+06
16.1127	1.82E+06	14.6352	5.55E+06	12.5693	5.00E+06
16.1124	1.83E+06	14.6346	5.56E+06	12.5688	5.02E+06
16.1121	1.84E+06	14.634	5.57E+06	12.5683	5.02E+06
16.1118	1.82E+06	14.6334	5.59E+06	12.5678	5.04E+06
16.1115	1.81E+06	14.6328	5.61E+06	12.5673	5.05E+06
16.1112	1.80E+06	14.6322	5.62E+06	12.5668	5.06E+06
16.1109	1.81E+06	14.6316	5.63E+06	12.5663	5.08E+06
16.1106	1.83E+06	14.631	5.64E+06	12.5659	5.08E+06
16.1103	1.84E+06	14.6304	5.65E+06	12.5654	5.09E+06
16.11	1.84E+06	14.6299	5.66E+06	12.5649	5.10E+06
16.1096	1.82E+06	14.6293	5.68E+06	12.5644	5.11E+06
16.1093	1.83E+06	14.6287	5.69E+06	12.5639	5.11E+06
16.109	1.83E+06	14.6281	5.71E+06	12.5634	5.12E+06
16.1087	1.83E+06	14.6275	5.71E+06	12.5629	5.14E+06
16.1084	1.84E+06	14.6269	5.73E+06	12.5624	5.15E+06
16.1081	1.84E+06	14.6263	5.75E+06	12.562	5.16E+06
16.1078	1.84E+06	14.6257	5.77E+06	12.5615	5.18E+06
16.1075	1.83E+06	14.6251	5.77E+06	12.561	5.19E+06
16.1072	1.84E+06	14.6245	5.78E+06	12.5605	5.21E+06
16.1069	1.84E+06	14.6239	5.79E+06	12.56	5.20E+06
16.1066	1.85E+06	14.6233	5.81E+06	12.5595	5.21E+06
16.1063	1.86E+06	14.6227	5.80E+06	12.559	5.23E+06
16.106	1.87E+06	14.6221	5.82E+06	12.5585	5.23E+06
16.1057	1.86E+06	14.6215	5.83E+06	12.5581	5.24E+06
16.1054	1.86E+06	14.6209	5.85E+06	12.5576	5.24E+06
16.1051	1.87E+06	14.6203	5.87E+06	12.5571	5.24E+06
16.1048	1.89E+06	14.6197	5.88E+06	12.5566	5.25E+06
16.1045	1.90E+06	14.6192	5.90E+06	12.5561	5.27E+06
16.1041	1.91E+06	14.6186	5.91E+06	12.5556	5.28E+06
16.1038	1.91E+06	14.618	5.91E+06	12.5551	5.28E+06
16.1035	1.92E+06	14.6174	5.92E+06	12.5546	5.29E+06
16.1032	1.92E+06	14.6168	5.94E+06	12.5542	5.30E+06
16.1029	1.92E+06	14.6162	5.95E+06	12.5537	5.32E+06
16.1026	1.92E+06	14.6156	5.97E+06	12.5532	5.31E+06
16.1023	1.93E+06	14.615	5.98E+06	12.5527	5.33E+06
16.102	1.93E+06	14.6144	5.98E+06	12.5522	5.34E+06
16.1017	1.93E+06	14.6138	5.98E+06	12.5517	5.36E+06
16.1014	1.93E+06	14.6132	6.00E+06	12.5512	5.36E+06
16.1011	1.93E+06	14.6126	6.03E+06	12.5507	5.36E+06
16.1008	1.92E+06	14.612	6.04E+06	12.5503	5.38E+06
16.1005	1.92E+06	14.6114	6.04E+06	12.5498	5.39E+06
16.1002	1.93E+06	14.6108	6.05E+06	12.5493	5.39E+06
16.0999	1.91E+06	14.6102	6.06E+06	12.5488	5.40E+06
16.0996	1.90E+06	14.6096	6.07E+06	12.5483	5.41E+06
16.0993	1.89E+06	14.609	6.10E+06	12.5478	5.40E+06
16.099	1.90E+06	14.6085	6.12E+06	12.5473	5.40E+06
16.0986	1.92E+06	14.6079	6.13E+06	12.5468	5.42E+06
16.0983	1.94E+06	14.6073	6.14E+06	12.5464	5.43E+06
16.098	1.96E+06	14.6067	6.15E+06	12.5459	5.44E+06
16.0977	1.96E+06	14.6061	6.17E+06	12.5454	5.45E+06
16.0974	1.97E+06	14.6055	6.18E+06	12.5449	5.47E+06
16.0971	1.99E+06	14.6049	6.18E+06	12.5444	5.48E+06
16.0968	1.98E+06	14.6043	6.19E+06	12.5439	5.48E+06
16.0965	1.97E+06	14.6037	6.20E+06	12.5434	5.48E+06
16.0962	1.96E+06	14.6031	6.21E+06	12.5429	5.50E+06
16.0959	1.96E+06	14.6025	6.21E+06	12.5425	5.50E+06
16.0956	1.95E+06	14.6019	6.22E+06	12.542	5.51E+06
16.0953	1.94E+06	14.6013	6.23E+06	12.5415	5.53E+06
16.095	1.95E+06	14.6007	6.25E+06	12.541	5.52E+06
16.0947	1.95E+06	14.6001	6.25E+06	12.5405	5.52E+06
16.0944	1.96E+06	14.5995	6.26E+06	12.54	5.53E+06
16.0941	1.97E+06	14.5989	6.28E+06	12.5395	5.54E+06
16.0938	1.98E+06	14.5983	6.29E+06	12.539	5.55E+06
16.0935	1.98E+06	14.5978	6.30E+06	12.5386	5.56E+06
16.0931	1.97E+06	14.5972	6.31E+06	12.5381	5.57E+06
16.0928	1.98E+06	14.5966	6.32E+06	12.5376	5.58E+06
16.0925	1.99E+06	14.596	6.33E+06	12.5371	5.60E+06
16.0922	2.00E+06	14.5954	6.35E+06	12.5366	5.60E+06
16.0919	2.00E+06	14.5948	6.37E+06	12.5361	5.61E+06
16.0916	2.01E+06	14.5942	6.37E+06	12.5356	5.63E+06
16.0913	2.02E+06	14.5936	6.37E+06	12.5351	5.63E+06
16.091	2.02E+06	14.593	6.37E+06	12.5347	5.64E+06
16.0907	2.01E+06	14.5924	6.38E+06	12.5342	5.65E+06
16.0904	2.00E+06	14.5918	6.39E+06	12.5337	5.65E+06
16.0901	2.00E+06	14.5912	6.41E+06	12.5332	5.65E+06
16.0898	2.00E+06	14.5906	6.41E+06	12.5327	5.66E+06
16.0895	2.01E+06	14.59	6.43E+06	12.5322	5.66E+06
16.0892	2.02E+06	14.5894	6.44E+06	12.5317	5.66E+06
16.0889	2.04E+06	14.5888	6.45E+06	12.5312	5.66E+06
16.0886	2.04E+06	14.5882	6.46E+06	12.5307	5.67E+06
16.0883	2.03E+06	14.5876	6.46E+06	12.5303	5.69E+06
16.088	2.03E+06	14.5871	6.47E+06	12.5298	5.70E+06
16.0876	2.04E+06	14.5865	6.48E+06	12.5293	5.71E+06
16.0873	2.05E+06	14.5859	6.51E+06	12.5288	5.71E+06
16.087	2.04E+06	14.5853	6.51E+06	12.5283	5.72E+06
16.0867	2.03E+06	14.5847	6.52E+06	12.5278	5.72E+06
16.0864	2.03E+06	14.5841	6.53E+06	12.5273	5.72E+06
16.0861	2.06E+06	14.5835	6.54E+06	12.5268	5.73E+06
16.0858	2.07E+06	14.5829	6.56E+06	12.5264	5.73E+06
16.0855	2.06E+06	14.5823	6.57E+06	12.5259	5.74E+06
16.0852	2.06E+06	14.5817	6.57E+06	12.5254	5.75E+06
16.0849	2.06E+06	14.5811	6.57E+06	12.5249	5.76E+06
16.0846	2.07E+06	14.5805	6.56E+06	12.5244	5.77E+06
16.0843	2.08E+06	14.5799	6.58E+06	12.5239	5.77E+06
16.084	2.08E+06	14.5793	6.60E+06	12.5234	5.78E+06
16.0837	2.08E+06	14.5787	6.61E+06	12.5229	5.80E+06
16.0834	2.07E+06	14.5781	6.61E+06	12.5225	5.80E+06
16.0831	2.07E+06	14.5775	6.63E+06	12.522	5.82E+06
16.0828	2.06E+06	14.5769	6.65E+06	12.5215	5.82E+06
16.0825	2.07E+06	14.5764	6.65E+06	12.521	5.83E+06
16.0821	2.09E+06	14.5758	6.66E+06	12.5205	5.84E+06
16.0818	2.10E+06	14.5752	6.67E+06	12.52	5.85E+06
16.0815	2.10E+06	14.5746	6.67E+06	12.5195	5.84E+06
16.0812	2.09E+06	14.574	6.68E+06	12.519	5.85E+06
16.0809	2.09E+06	14.5734	6.68E+06	12.5186	5.85E+06
16.0806	2.11E+06	14.5728	6.70E+06	12.5181	5.86E+06
16.0803	2.11E+06	14.5722	6.71E+06	12.5176	5.87E+06
16.08	2.11E+06	14.5716	6.73E+06	12.5171	5.87E+06
16.0797	2.12E+06	14.571	6.74E+06	12.5166	5.88E+06
16.0794	2.13E+06	14.5704	6.75E+06	12.5161	5.88E+06
16.0791	2.14E+06	14.5698	6.75E+06	12.5156	5.90E+06
16.0788	2.14E+06	14.5692	6.75E+06	12.5151	5.90E+06
16.0785	2.14E+06	14.5686	6.75E+06	12.5147	5.91E+06
16.0782	2.14E+06	14.568	6.77E+06	12.5142	5.91E+06
16.0779	2.13E+06	14.5674	6.78E+06	12.5137	5.92E+06
16.0776	2.12E+06	14.5668	6.79E+06	12.5132	5.92E+06
16.0773	2.12E+06	14.5662	6.79E+06	12.5127	5.93E+06
16.077	2.12E+06	14.5657	6.81E+06	12.5122	5.94E+06
16.0766	2.14E+06	14.5651	6.82E+06	12.5117	5.94E+06
16.0763	2.14E+06	14.5645	6.82E+06	12.5112	5.96E+06
16.076	2.13E+06	14.5639	6.83E+06	12.5108	5.98E+06
16.0757	2.14E+06	14.5633	6.84E+06	12.5103	5.97E+06
16.0754	2.15E+06	14.5627	6.84E+06	12.5098	5.97E+06
16.0751	2.14E+06	14.5621	6.85E+06	12.5093	5.97E+06
16.0748	2.14E+06	14.5615	6.85E+06	12.5088	5.98E+06
16.0745	2.14E+06	14.5609	6.87E+06	12.5083	5.99E+06
16.0742	2.13E+06	14.5603	6.88E+06	12.5078	5.99E+06
16.0739	2.13E+06	14.5597	6.89E+06	12.5073	6.00E+06
16.0736	2.15E+06	14.5591	6.89E+06	12.5069	6.00E+06
16.0733	2.15E+06	14.5585	6.90E+06	12.5064	6.01E+06
16.073	2.16E+06	14.5579	6.92E+06	12.5059	6.02E+06
16.0727	2.16E+06	14.5573	6.93E+06	12.5054	6.02E+06
16.0724	2.18E+06	14.5567	6.94E+06	12.5049	6.02E+06
16.0721	2.19E+06	14.5561	6.93E+06	12.5044	6.03E+06
16.0718	2.17E+06	14.5555	6.94E+06	12.5039	6.03E+06
16.0715	2.17E+06	14.555	6.95E+06	12.5034	6.04E+06
16.0711	2.17E+06	14.5544	6.95E+06	12.503	6.05E+06
16.0708	2.18E+06	14.5538	6.96E+06	12.5025	6.06E+06
16.0705	2.19E+06	14.5532	6.96E+06	12.502	6.07E+06
16.0702	2.20E+06	14.5526	6.98E+06	12.5015	6.07E+06
16.0699	2.21E+06	14.552	6.98E+06	12.501	6.06E+06
16.0696	2.23E+06	14.5514	6.98E+06	12.5005	6.06E+06
16.0693	2.24E+06	14.5508	7.00E+06	12.5	6.07E+06
16.069	2.24E+06	14.5502	7.01E+06	12.4995	6.08E+06
16.0687	2.23E+06	14.5496	7.01E+06	12.4991	6.08E+06
16.0684	2.22E+06	14.549	7.02E+06	12.4986	6.09E+06
16.0681	2.24E+06	14.5484	7.03E+06	12.4981	6.09E+06
16.0678	2.24E+06	14.5478	7.03E+06	12.4976	6.09E+06
16.0675	2.23E+06	14.5472	7.04E+06	12.4971	6.10E+06
16.0672	2.20E+06	14.5466	7.04E+06	12.4966	6.11E+06
16.0669	2.19E+06	14.546	7.03E+06	12.4961	6.13E+06
16.0666	2.19E+06	14.5454	7.05E+06	12.4956	6.13E+06
16.0663	2.19E+06	14.5448	7.06E+06	12.4951	6.12E+06
16.066	2.20E+06	14.5443	7.07E+06	12.4947	6.12E+06
16.0656	2.21E+06	14.5437	7.05E+06	12.4942	6.14E+06
16.0653	2.22E+06	14.5431	7.05E+06	12.4937	6.14E+06
16.065	2.23E+06	14.5425	7.07E+06	12.4932	6.15E+06
16.0647	2.24E+06	14.5419	7.09E+06	12.4927	6.16E+06
16.0644	2.25E+06	14.5413	7.10E+06	12.4922	6.15E+06
16.0641	2.25E+06	14.5407	7.09E+06	12.4917	6.16E+06
16.0638	2.24E+06	14.5401	7.09E+06	12.4912	6.17E+06
16.0635	2.23E+06	14.5395	7.10E+06	12.4908	6.16E+06
16.0632	2.23E+06	14.5389	7.10E+06	12.4903	6.16E+06
16.0629	2.22E+06	14.5383	7.11E+06	12.4898	6.18E+06
16.0626	2.22E+06	14.5377	7.12E+06	12.4893	6.19E+06
16.0623	2.22E+06	14.5371	7.13E+06	12.4888	6.19E+06
16.062	2.22E+06	14.5365	7.13E+06	12.4883	6.19E+06
16.0617	2.22E+06	14.5359	7.13E+06	12.4878	6.20E+06
16.0614	2.22E+06	14.5353	7.14E+06	12.4873	6.20E+06
16.0611	2.24E+06	14.5347	7.16E+06	12.4869	6.19E+06
16.0608	2.28E+06	14.5341	7.16E+06	12.4864	6.20E+06
16.0605	2.30E+06	14.5336	7.16E+06	12.4859	6.21E+06
16.0601	2.32E+06	14.533	7.16E+06	12.4854	6.21E+06
16.0598	2.32E+06	14.5324	7.17E+06	12.4849	6.20E+06
16.0595	2.31E+06	14.5318	7.18E+06	12.4844	6.21E+06
16.0592	2.30E+06	14.5312	7.20E+06	12.4839	6.22E+06
16.0589	2.29E+06	14.5306	7.20E+06	12.4834	6.22E+06
16.0586	2.31E+06	14.53	7.22E+06	12.483	6.22E+06
16.0583	2.30E+06	14.5294	7.22E+06	12.4825	6.23E+06
16.058	2.29E+06	14.5288	7.24E+06	12.482	6.24E+06
16.0577	2.29E+06	14.5282	7.25E+06	12.4815	6.24E+06
16.0574	2.30E+06	14.5276	7.24E+06	12.481	6.27E+06
16.0571	2.31E+06	14.527	7.22E+06	12.4805	6.27E+06
16.0568	2.31E+06	14.5264	7.24E+06	12.48	6.26E+06
16.0565	2.31E+06	14.5258	7.26E+06	12.4795	6.26E+06
16.0562	2.31E+06	14.5252	7.27E+06	12.4791	6.26E+06
16.0559	2.29E+06	14.5246	7.26E+06	12.4786	6.25E+06
16.0556	2.28E+06	14.524	7.26E+06	12.4781	6.26E+06
16.0553	2.29E+06	14.5234	7.26E+06	12.4776	6.26E+06
16.055	2.30E+06	14.5229	7.28E+06	12.4771	6.27E+06
16.0546	2.31E+06	14.5223	7.27E+06	12.4766	6.28E+06
16.0543	2.31E+06	14.5217	7.27E+06	12.4761	6.29E+06
16.054	2.31E+06	14.5211	7.28E+06	12.4756	6.29E+06
16.0537	2.32E+06	14.5205	7.28E+06	12.4752	6.29E+06
16.0534	2.31E+06	14.5199	7.29E+06	12.4747	6.30E+06
16.0531	2.30E+06	14.5193	7.30E+06	12.4742	6.31E+06
16.0528	2.29E+06	14.5187	7.31E+06	12.4737	6.32E+06
16.0525	2.29E+06	14.5181	7.32E+06	12.4732	6.32E+06
16.0522	2.30E+06	14.5175	7.32E+06	12.4727	6.32E+06
16.0519	2.31E+06	14.5169	7.33E+06	12.4722	6.34E+06
16.0516	2.32E+06	14.5163	7.33E+06	12.4717	6.33E+06
16.0513	2.33E+06	14.5157	7.32E+06	12.4713	6.33E+06
16.051	2.33E+06	14.5151	7.32E+06	12.4708	6.33E+06
16.0507	2.34E+06	14.5145	7.34E+06	12.4703	6.33E+06
16.0504	2.33E+06	14.5139	7.34E+06	12.4698	6.33E+06
16.0501	2.32E+06	14.5133	7.34E+06	12.4693	6.34E+06
16.0498	2.32E+06	14.5127	7.35E+06	12.4688	6.35E+06
16.0495	2.34E+06	14.5122	7.35E+06	12.4683	6.35E+06
16.0491	2.37E+06	14.5116	7.35E+06	12.4678	6.35E+06
16.0488	2.38E+06	14.511	7.36E+06	12.4674	6.37E+06
16.0485	2.38E+06	14.5104	7.37E+06	12.4669	6.37E+06
16.0482	2.38E+06	14.5098	7.38E+06	12.4664	6.37E+06
16.0479	2.39E+06	14.5092	7.38E+06	12.4659	6.38E+06
16.0476	2.39E+06	14.5086	7.39E+06	12.4654	6.36E+06
16.0473	2.38E+06	14.508	7.39E+06	12.4649	6.36E+06
16.047	2.38E+06	14.5074	7.39E+06	12.4644	6.36E+06
16.0467	2.37E+06	14.5068	7.39E+06	12.4639	6.39E+06
16.0464	2.36E+06	14.5062	7.41E+06	12.4635	6.38E+06
16.0461	2.35E+06	14.5056	7.41E+06	12.463	6.38E+06
16.0458	2.35E+06	14.505	7.42E+06	12.4625	6.38E+06
16.0455	2.37E+06	14.5044	7.42E+06	12.462	6.39E+06
16.0452	2.37E+06	14.5038	7.43E+06	12.4615	6.40E+06
16.0449	2.36E+06	14.5032	7.43E+06	12.461	6.39E+06
16.0446	2.36E+06	14.5026	7.43E+06	12.4605	6.39E+06
16.0443	2.36E+06	14.502	7.43E+06	12.46	6.40E+06
16.044	2.38E+06	14.5015	7.44E+06	12.4595	6.40E+06
16.0436	2.38E+06	14.5009	7.44E+06	12.4591	6.40E+06
16.0433	2.38E+06	14.5003	7.45E+06	12.4586	6.41E+06
16.043	2.39E+06	14.4997	7.45E+06	12.4581	6.42E+06
16.0427	2.40E+06	14.4991	7.45E+06	12.4576	6.41E+06
16.0424	2.40E+06	14.4985	7.45E+06	12.4571	6.41E+06
16.0421	2.39E+06	14.4979	7.46E+06	12.4566	6.42E+06
16.0418	2.39E+06	14.4973	7.46E+06	12.4561	6.42E+06
16.0415	2.39E+06	14.4967	7.46E+06	12.4556	6.41E+06
16.0412	2.40E+06	14.4961	7.45E+06	12.4552	6.42E+06
16.0409	2.40E+06	14.4955	7.47E+06	12.4547	6.42E+06
16.0406	2.40E+06	14.4949	7.48E+06	12.4542	6.42E+06
16.0403	2.40E+06	14.4943	7.49E+06	12.4537	6.44E+06
16.04	2.39E+06	14.4937	7.49E+06	12.4532	6.45E+06
16.0397	2.39E+06	14.4931	7.50E+06	12.4527	6.46E+06
16.0394	2.38E+06	14.4925	7.49E+06	12.4522	6.43E+06
16.0391	2.39E+06	14.4919	7.49E+06	12.4517	6.42E+06
16.0388	2.39E+06	14.4914	7.50E+06	12.4513	6.44E+06
16.0385	2.41E+06	14.4908	7.51E+06	12.4508	6.44E+06
16.0381	2.44E+06	14.4902	7.52E+06	12.4503	6.46E+06
16.0378	2.45E+06	14.4896	7.53E+06	12.4498	6.46E+06
16.0375	2.43E+06	14.489	7.52E+06	12.4493	6.46E+06
16.0372	2.41E+06	14.4884	7.52E+06	12.4488	6.45E+06
16.0369	2.41E+06	14.4878	7.51E+06	12.4483	6.45E+06
16.0366	2.43E+06	14.4872	7.52E+06	12.4478	6.46E+06
16.0363	2.43E+06	14.4866	7.53E+06	12.4474	6.45E+06
16.036	2.43E+06	14.486	7.53E+06	12.4469	6.45E+06
16.0357	2.44E+06	14.4854	7.52E+06	12.4464	6.46E+06
16.0354	2.46E+06	14.4848	7.52E+06	12.4459	6.48E+06
16.0351	2.47E+06	14.4842	7.52E+06	12.4454	6.48E+06
16.0348	2.46E+06	14.4836	7.52E+06	12.4449	6.48E+06
16.0345	2.42E+06	14.483	7.53E+06	12.4444	6.48E+06
16.0342	2.41E+06	14.4824	7.56E+06	12.4439	6.49E+06
16.0339	2.41E+06	14.4818	7.56E+06	12.4435	6.50E+06
16.0336	2.43E+06	14.4812	7.56E+06	12.443	6.50E+06
16.0333	2.46E+06	14.4807	7.57E+06	12.4425	6.50E+06
16.033	2.48E+06	14.4801	7.57E+06	12.442	6.50E+06
16.0326	2.49E+06	14.4795	7.58E+06	12.4415	6.49E+06
16.0323	2.49E+06	14.4789	7.58E+06	12.441	6.49E+06
16.032	2.49E+06	14.4783	7.59E+06	12.4405	6.49E+06
16.0317	2.48E+06	14.4777	7.60E+06	12.44	6.49E+06
16.0314	2.47E+06	14.4771	7.59E+06	12.4396	6.49E+06
16.0311	2.47E+06	14.4765	7.59E+06	12.4391	6.50E+06
16.0308	2.47E+06	14.4759	7.60E+06	12.4386	6.50E+06
16.0305	2.46E+06	14.4753	7.60E+06	12.4381	6.48E+06
16.0302	2.46E+06	14.4747	7.60E+06	12.4376	6.49E+06
16.0299	2.45E+06	14.4741	7.59E+06	12.4371	6.49E+06
16.0296	2.46E+06	14.4735	7.59E+06	12.4366	6.50E+06
16.0293	2.48E+06	14.4729	7.60E+06	12.4361	6.51E+06
16.029	2.49E+06	14.4723	7.60E+06	12.4357	6.49E+06
16.0287	2.50E+06	14.4717	7.60E+06	12.4352	6.52E+06
16.0284	2.50E+06	14.4711	7.59E+06	12.4347	6.54E+06
16.0281	2.50E+06	14.4705	7.60E+06	12.4342	6.51E+06
16.0278	2.50E+06	14.47	7.61E+06	12.4337	6.50E+06
16.0275	2.51E+06	14.4694	7.60E+06	12.4332	6.52E+06
16.0271	2.51E+06	14.4688	7.61E+06	12.4327	6.54E+06
16.0268	2.51E+06	14.4682	7.63E+06	12.4322	6.53E+06
16.0265	2.51E+06	14.4676	7.63E+06	12.4318	6.55E+06
16.0262	2.51E+06	14.467	7.63E+06	12.4313	6.54E+06
16.0259	2.53E+06	14.4664	7.63E+06	12.4308	6.54E+06
16.0256	2.54E+06	14.4658	7.64E+06	12.4303	6.54E+06
16.0253	2.55E+06	14.4652	7.63E+06	12.4298	6.54E+06
16.025	2.53E+06	14.4646	7.63E+06	12.4293	6.53E+06
16.0247	2.53E+06	14.464	7.63E+06	12.4288	6.53E+06
16.0244	2.53E+06	14.4634	7.65E+06	12.4283	6.53E+06
16.0241	2.53E+06	14.4628	7.65E+06	12.4279	6.54E+06
16.0238	2.53E+06	14.4622	7.65E+06	12.4274	6.54E+06
16.0235	2.53E+06	14.4616	7.65E+06	12.4269	6.54E+06
16.0232	2.53E+06	14.461	7.66E+06	12.4264	6.55E+06
16.0229	2.52E+06	14.4604	7.67E+06	12.4259	6.56E+06
16.0226	2.53E+06	14.4598	7.66E+06	12.4254	6.56E+06
16.0223	2.56E+06	14.4593	7.67E+06	12.4249	6.57E+06
16.022	2.57E+06	14.4587	7.66E+06	12.4244	6.58E+06
16.0216	2.59E+06	14.4581	7.65E+06	12.4239	6.57E+06
16.0213	2.59E+06	14.4575	7.65E+06	12.4235	6.56E+06
16.021	2.56E+06	14.4569	7.67E+06	12.423	6.55E+06
16.0207	2.53E+06	14.4563	7.68E+06	12.4225	6.56E+06
16.0204	2.53E+06	14.4557	7.67E+06	12.422	6.56E+06
16.0201	2.54E+06	14.4551	7.68E+06	12.4215	6.57E+06
16.0198	2.54E+06	14.4545	7.69E+06	12.421	6.58E+06
16.0195	2.53E+06	14.4539	7.69E+06	12.4205	6.58E+06
16.0192	2.53E+06	14.4533	7.69E+06	12.42	6.57E+06
16.0189	2.55E+06	14.4527	7.70E+06	12.4196	6.57E+06
16.0186	2.56E+06	14.4521	7.70E+06	12.4191	6.57E+06
16.0183	2.56E+06	14.4515	7.70E+06	12.4186	6.57E+06
16.018	2.57E+06	14.4509	7.71E+06	12.4181	6.57E+06
16.0177	2.60E+06	14.4503	7.70E+06	12.4176	6.58E+06
16.0174	2.59E+06	14.4497	7.69E+06	12.4171	6.59E+06
16.0171	2.58E+06	14.4491	7.68E+06	12.4166	6.59E+06
16.0168	2.59E+06	14.4486	7.68E+06	12.4161	6.59E+06
16.0165	2.60E+06	14.448	7.69E+06	12.4157	6.60E+06
16.0161	2.60E+06	14.4474	7.70E+06	12.4152	6.59E+06
16.0158	2.59E+06	14.4468	7.71E+06	12.4147	6.60E+06
16.0155	2.57E+06	14.4462	7.72E+06	12.4142	6.60E+06
16.0152	2.57E+06	14.4456	7.71E+06	12.4137	6.59E+06
16.0149	2.55E+06	14.445	7.70E+06	12.4132	6.59E+06
16.0146	2.54E+06	14.4444	7.71E+06	12.4127	6.58E+06
16.0143	2.56E+06	14.4438	7.72E+06	12.4122	6.57E+06
16.014	2.58E+06	14.4432	7.72E+06	12.4118	6.57E+06
16.0137	2.59E+06	14.4426	7.72E+06	12.4113	6.58E+06
16.0134	2.60E+06	14.442	7.73E+06	12.4108	6.58E+06
16.0131	2.60E+06	14.4414	7.75E+06	12.4103	6.58E+06
16.0128	2.60E+06	14.4408	7.74E+06	12.4098	6.59E+06
16.0125	2.59E+06	14.4402	7.73E+06	12.4093	6.59E+06
16.0122	2.58E+06	14.4396	7.73E+06	12.4088	6.60E+06
16.0119	2.58E+06	14.439	7.72E+06	12.4083	6.60E+06
16.0116	2.60E+06	14.4384	7.72E+06	12.4079	6.59E+06
16.0113	2.61E+06	14.4379	7.71E+06	12.4074	6.59E+06
16.011	2.60E+06	14.4373	7.72E+06	12.4069	6.60E+06
16.0106	2.60E+06	14.4367	7.72E+06	12.4064	6.61E+06
16.0103	2.60E+06	14.4361	7.72E+06	12.4059	6.61E+06
16.01	2.61E+06	14.4355	7.73E+06	12.4054	6.62E+06
16.0097	2.61E+06	14.4349	7.73E+06	12.4049	6.64E+06
16.0094	2.60E+06	14.4343	7.75E+06	12.4044	6.64E+06
16.0091	2.60E+06	14.4337	7.74E+06	12.404	6.62E+06
16.0088	2.60E+06	14.4331	7.75E+06	12.4035	6.62E+06
16.0085	2.61E+06	14.4325	7.74E+06	12.403	6.62E+06
16.0082	2.62E+06	14.4319	7.74E+06	12.4025	6.61E+06
16.0079	2.63E+06	14.4313	7.73E+06	12.402	6.62E+06
16.0076	2.63E+06	14.4307	7.74E+06	12.4015	6.62E+06
16.0073	2.62E+06	14.4301	7.75E+06	12.401	6.61E+06
16.007	2.61E+06	14.4295	7.75E+06	12.4005	6.61E+06
16.0067	2.60E+06	14.4289	7.76E+06	12.4001	6.61E+06
16.0064	2.60E+06	14.4283	7.76E+06	12.3996	6.61E+06
16.0061	2.59E+06	14.4277	7.75E+06	12.3991	6.62E+06
16.0058	2.59E+06	14.4272	7.75E+06	12.3986	6.63E+06
16.0054	2.60E+06	14.4266	7.74E+06	12.3981	6.64E+06
16.0051	2.60E+06	14.426	7.74E+06	12.3976	6.64E+06
16.0048	2.61E+06	14.4254	7.74E+06	12.3971	6.64E+06
16.0045	2.62E+06	14.4248	7.75E+06	12.3966	6.64E+06
16.0042	2.61E+06	14.4242	7.76E+06	12.3962	6.65E+06
16.0039	2.61E+06	14.4236	7.77E+06	12.3957	6.66E+06
16.0036	2.63E+06	14.423	7.77E+06	12.3952	6.65E+06
16.0033	2.65E+06	14.4224	7.77E+06	12.3947	6.65E+06
16.003	2.66E+06	14.4218	7.76E+06	12.3942	6.64E+06
16.0027	2.66E+06	14.4212	7.75E+06	12.3937	6.64E+06
16.0024	2.64E+06	14.4206	7.75E+06	12.3932	6.65E+06
16.0021	2.64E+06	14.42	7.75E+06	12.3927	6.65E+06
16.0018	2.67E+06	14.4194	7.76E+06	12.3923	6.64E+06
16.0015	2.66E+06	14.4188	7.78E+06	12.3918	6.65E+06
16.0012	2.65E+06	14.4182	7.79E+06	12.3913	6.66E+06
16.0009	2.65E+06	14.4176	7.78E+06	12.3908	6.66E+06
16.0006	2.66E+06	14.417	7.77E+06	12.3903	6.65E+06
16.0003	2.67E+06	14.4165	7.78E+06	12.3898	6.64E+06
15.9999	2.69E+06	14.4159	7.78E+06	12.3893	6.64E+06
15.9996	2.70E+06	14.4153	7.79E+06	12.3888	6.65E+06
15.9993	2.71E+06	14.4147	7.78E+06	12.3884	6.65E+06
15.999	2.69E+06	14.4141	7.78E+06	12.3879	6.64E+06
15.9987	2.69E+06	14.4135	7.79E+06	12.3874	6.64E+06
15.9984	2.68E+06	14.4129	7.80E+06	12.3869	6.65E+06
15.9981	2.67E+06	14.4123	7.80E+06	12.3864	6.65E+06
15.9978	2.66E+06	14.4117	7.80E+06	12.3859	6.66E+06
15.9975	2.67E+06	14.4111	7.79E+06	12.3854	6.66E+06
15.9972	2.67E+06	14.4105	7.79E+06	12.3849	6.67E+06
15.9969	2.67E+06	14.4099	7.79E+06	12.3844	6.67E+06
15.9966	2.67E+06	14.4093	7.80E+06	12.384	6.65E+06
15.9963	2.67E+06	14.4087	7.80E+06	12.3835	6.66E+06
15.996	2.67E+06	14.4081	7.81E+06	12.383	6.66E+06
15.9957	2.66E+06	14.4075	7.81E+06	12.3825	6.66E+06
15.9954	2.66E+06	14.4069	7.81E+06	12.382	6.66E+06
15.9951	2.66E+06	14.4063	7.80E+06	12.3815	6.66E+06
15.9948	2.69E+06	14.4058	7.80E+06	12.381	6.66E+06
15.9944	2.72E+06	14.4052	7.81E+06	12.3805	6.67E+06
15.9941	2.74E+06	14.4046	7.82E+06	12.3801	6.65E+06
15.9938	2.73E+06	14.404	7.83E+06	12.3796	6.66E+06
15.9935	2.71E+06	14.4034	7.82E+06	12.3791	6.68E+06
15.9932	2.71E+06	14.4028	7.80E+06	12.3786	6.67E+06
15.9929	2.70E+06	14.4022	7.81E+06	12.3781	6.67E+06
15.9926	2.70E+06	14.4016	7.81E+06	12.3776	6.66E+06
15.9923	2.69E+06	14.401	7.81E+06	12.3771	6.67E+06
15.992	2.69E+06	14.4004	7.82E+06	12.3766	6.68E+06
15.9917	2.68E+06	14.3998	7.82E+06	12.3762	6.68E+06
15.9914	2.69E+06	14.3992	7.81E+06	12.3757	6.67E+06
15.9911	2.71E+06	14.3986	7.82E+06	12.3752	6.68E+06
15.9908	2.72E+06	14.398	7.82E+06	12.3747	6.68E+06
15.9905	2.74E+06	14.3974	7.82E+06	12.3742	6.68E+06
15.9902	2.75E+06	14.3968	7.83E+06	12.3737	6.68E+06
15.9899	2.75E+06	14.3962	7.82E+06	12.3732	6.68E+06
15.9896	2.73E+06	14.3956	7.82E+06	12.3727	6.67E+06
15.9893	2.72E+06	14.3951	7.83E+06	12.3723	6.67E+06
15.9889	2.71E+06	14.3945	7.83E+06	12.3718	6.67E+06
15.9886	2.71E+06	14.3939	7.83E+06	12.3713	6.68E+06
15.9883	2.71E+06	14.3933	7.83E+06	12.3708	6.68E+06
15.988	2.69E+06	14.3927	7.84E+06	12.3703	6.68E+06
15.9877	2.68E+06	14.3921	7.83E+06	12.3698	6.68E+06
15.9874	2.71E+06	14.3915	7.84E+06	12.3693	6.66E+06
15.9871	2.72E+06	14.3909	7.84E+06	12.3688	6.66E+06
15.9868	2.73E+06	14.3903	7.83E+06	12.3684	6.66E+06
15.9865	2.74E+06	14.3897	7.83E+06	12.3679	6.67E+06
15.9862	2.74E+06	14.3891	7.84E+06	12.3674	6.67E+06
15.9859	2.73E+06	14.3885	7.84E+06	12.3669	6.67E+06
15.9856	2.74E+06	14.3879	7.84E+06	12.3664	6.69E+06
15.9853	2.74E+06	14.3873	7.84E+06	12.3659	6.69E+06
15.985	2.73E+06	14.3867	7.84E+06	12.3654	6.68E+06
15.9847	2.71E+06	14.3861	7.84E+06	12.3649	6.67E+06
15.9844	2.71E+06	14.3855	7.85E+06	12.3645	6.68E+06
15.9841	2.73E+06	14.3849	7.84E+06	12.364	6.68E+06
15.9838	2.75E+06	14.3844	7.84E+06	12.3635	6.68E+06
15.9834	2.75E+06	14.3838	7.83E+06	12.363	6.69E+06
15.9831	2.75E+06	14.3832	7.84E+06	12.3625	6.69E+06
15.9828	2.76E+06	14.3826	7.84E+06	12.362	6.68E+06
15.9825	2.77E+06	14.382	7.85E+06	12.3615	6.68E+06
15.9822	2.76E+06	14.3814	7.84E+06	12.361	6.67E+06
15.9819	2.75E+06	14.3808	7.84E+06	12.3606	6.67E+06
15.9816	2.76E+06	14.3802	7.83E+06	12.3601	6.66E+06
15.9813	2.76E+06	14.3796	7.84E+06	12.3596	6.65E+06
15.981	2.75E+06	14.379	7.84E+06	12.3591	6.67E+06
15.9807	2.76E+06	14.3784	7.84E+06	12.3586	6.68E+06
15.9804	2.76E+06	14.3778	7.83E+06	12.3581	6.67E+06
15.9801	2.77E+06	14.3772	7.84E+06	12.3576	6.67E+06
15.9798	2.78E+06	14.3766	7.83E+06	12.3571	6.67E+06
15.9795	2.77E+06	14.376	7.84E+06	12.3567	6.67E+06
15.9792	2.78E+06	14.3754	7.83E+06	12.3562	6.67E+06
15.9789	2.77E+06	14.3748	7.84E+06	12.3557	6.70E+06
15.9786	2.77E+06	14.3742	7.83E+06	12.3552	6.71E+06
15.9783	2.79E+06	14.3737	7.85E+06	12.3547	6.70E+06
15.9779	2.79E+06	14.3731	7.84E+06	12.3542	6.70E+06
15.9776	2.78E+06	14.3725	7.84E+06	12.3537	6.69E+06
15.9773	2.76E+06	14.3719	7.83E+06	12.3532	6.69E+06
15.977	2.74E+06	14.3713	7.83E+06	12.3528	6.70E+06
15.9767	2.74E+06	14.3707	7.84E+06	12.3523	6.70E+06
15.9764	2.75E+06	14.3701	7.85E+06	12.3518	6.69E+06
15.9761	2.76E+06	14.3695	7.85E+06	12.3513	6.68E+06
15.9758	2.76E+06	14.3689	7.86E+06	12.3508	6.67E+06
15.9755	2.77E+06	14.3683	7.86E+06	12.3503	6.67E+06
15.9752	2.78E+06	14.3677	7.86E+06	12.3498	6.67E+06
15.9749	2.79E+06	14.3671	7.85E+06	12.3493	6.68E+06
15.9746	2.78E+06	14.3665	7.85E+06	12.3488	6.68E+06
15.9743	2.76E+06	14.3659	7.86E+06	12.3484	6.68E+06
15.974	2.77E+06	14.3653	7.87E+06	12.3479	6.69E+06
15.9737	2.77E+06	14.3647	7.86E+06	12.3474	6.69E+06
15.9734	2.76E+06	14.3641	7.87E+06	12.3469	6.70E+06
15.9731	2.77E+06	14.3635	7.87E+06	12.3464	6.69E+06
15.9728	2.78E+06	14.363	7.86E+06	12.3459	6.71E+06
15.9724	2.79E+06	14.3624	7.85E+06	12.3454	6.71E+06
15.9721	2.79E+06	14.3618	7.86E+06	12.3449	6.71E+06
15.9718	2.79E+06	14.3612	7.86E+06	12.3445	6.69E+06
15.9715	2.81E+06	14.3606	7.85E+06	12.344	6.68E+06
15.9712	2.83E+06	14.36	7.86E+06	12.3435	6.69E+06
15.9709	2.84E+06	14.3594	7.86E+06	12.343	6.70E+06
15.9706	2.85E+06	14.3588	7.85E+06	12.3425	6.69E+06
15.9703	2.87E+06	14.3582	7.86E+06	12.342	6.67E+06
15.97	2.87E+06	14.3576	7.87E+06	12.3415	6.68E+06
15.9697	2.86E+06	14.357	7.87E+06	12.341	6.69E+06
15.9694	2.85E+06	14.3564	7.87E+06	12.3406	6.68E+06
15.9691	2.84E+06	14.3558	7.86E+06	12.3401	6.68E+06
15.9688	2.84E+06	14.3552	7.85E+06	12.3396	6.69E+06
15.9685	2.84E+06	14.3546	7.86E+06	12.3391	6.69E+06
15.9682	2.85E+06	14.354	7.85E+06	12.3386	6.70E+06
15.9679	2.85E+06	14.3534	7.87E+06	12.3381	6.70E+06
15.9676	2.84E+06	14.3528	7.87E+06	12.3376	6.69E+06
15.9673	2.85E+06	14.3523	7.87E+06	12.3371	6.69E+06
15.9669	2.86E+06	14.3517	7.87E+06	12.3367	6.68E+06
15.9666	2.86E+06	14.3511	7.89E+06	12.3362	6.68E+06
15.9663	2.85E+06	14.3505	7.88E+06	12.3357	6.70E+06
15.966	2.83E+06	14.3499	7.89E+06	12.3352	6.69E+06
15.9657	2.81E+06	14.3493	7.89E+06	12.3347	6.69E+06
15.9654	2.78E+06	14.3487	7.88E+06	12.3342	6.69E+06
15.9651	2.78E+06	14.3481	7.86E+06	12.3337	6.69E+06
15.9648	2.78E+06	14.3475	7.88E+06	12.3332	6.70E+06
15.9645	2.78E+06	14.3469	7.89E+06	12.3328	6.71E+06
15.9642	2.79E+06	14.3463	7.89E+06	12.3323	6.70E+06
15.9639	2.80E+06	14.3457	7.88E+06	12.3318	6.69E+06
15.9636	2.82E+06	14.3451	7.87E+06	12.3313	6.69E+06
15.9633	2.83E+06	14.3445	7.87E+06	12.3308	6.69E+06
15.963	2.84E+06	14.3439	7.88E+06	12.3303	6.69E+06
15.9627	2.84E+06	14.3433	7.87E+06	12.3298	6.70E+06
15.9624	2.84E+06	14.3427	7.88E+06	12.3293	6.71E+06
15.9621	2.84E+06	14.3421	7.87E+06	12.3289	6.70E+06
15.9618	2.86E+06	14.3416	7.87E+06	12.3284	6.71E+06
15.9614	2.87E+06	14.341	7.86E+06	12.3279	6.70E+06
15.9611	2.87E+06	14.3404	7.86E+06	12.3274	6.69E+06
15.9608	2.86E+06	14.3398	7.86E+06	12.3269	6.69E+06
15.9605	2.86E+06	14.3392	7.86E+06	12.3264	6.69E+06
15.9602	2.85E+06	14.3386	7.86E+06	12.3259	6.70E+06
15.9599	2.85E+06	14.338	7.87E+06	12.3254	6.71E+06
15.9596	2.87E+06	14.3374	7.88E+06	12.325	6.71E+06
15.9593	2.91E+06	14.3368	7.88E+06	12.3245	6.70E+06
15.959	2.90E+06	14.3362	7.88E+06	12.324	6.69E+06
15.9587	2.88E+06	14.3356	7.88E+06	12.3235	6.69E+06
15.9584	2.87E+06	14.335	7.87E+06	12.323	6.70E+06
15.9581	2.87E+06	14.3344	7.86E+06	12.3225	6.70E+06
15.9578	2.88E+06	14.3338	7.87E+06	12.322	6.71E+06
15.9575	2.89E+06	14.3332	7.89E+06	12.3215	6.71E+06
15.9572	2.89E+06	14.3326	7.87E+06	12.3211	6.70E+06
15.9569	2.88E+06	14.332	7.87E+06	12.3206	6.70E+06
15.9566	2.88E+06	14.3314	7.86E+06	12.3201	6.69E+06
15.9563	2.89E+06	14.3309	7.87E+06	12.3196	6.70E+06
15.9559	2.88E+06	14.3303	7.88E+06	12.3191	6.69E+06
15.9556	2.88E+06	14.3297	7.89E+06	12.3186	6.69E+06
15.9553	2.87E+06	14.3291	7.88E+06	12.3181	6.68E+06
15.955	2.86E+06	14.3285	7.88E+06	12.3176	6.69E+06
15.9547	2.85E+06	14.3279	7.87E+06	12.3172	6.71E+06
15.9544	2.83E+06	14.3273	7.85E+06	12.3167	6.70E+06
15.9541	2.82E+06	14.3267	7.87E+06	12.3162	6.70E+06
15.9538	2.83E+06	14.3261	7.89E+06	12.3157	6.70E+06
15.9535	2.84E+06	14.3255	7.89E+06	12.3152	6.71E+06
15.9532	2.85E+06	14.3249	7.89E+06	12.3147	6.73E+06
15.9529	2.86E+06	14.3243	7.90E+06	12.3142	6.73E+06
15.9526	2.87E+06	14.3237	7.89E+06	12.3137	6.71E+06
15.9523	2.87E+06	14.3231	7.89E+06	12.3132	6.71E+06
15.952	2.88E+06	14.3225	7.89E+06	12.3128	6.71E+06
15.9517	2.89E+06	14.3219	7.89E+06	12.3123	6.70E+06
15.9514	2.89E+06	14.3213	7.88E+06	12.3118	6.69E+06
15.9511	2.89E+06	14.3207	7.88E+06	12.3113	6.71E+06
15.9508	2.88E+06	14.3202	7.88E+06	12.3108	6.72E+06
15.9504	2.87E+06	14.3196	7.88E+06	12.3103	6.71E+06
15.9501	2.86E+06	14.319	7.89E+06	12.3098	6.71E+06
15.9498	2.85E+06	14.3184	7.90E+06	12.3093	6.72E+06
15.9495	2.84E+06	14.3178	7.89E+06	12.3089	6.72E+06
15.9492	2.86E+06	14.3172	7.87E+06	12.3084	6.71E+06
15.9489	2.87E+06	14.3166	7.88E+06	12.3079	6.71E+06
15.9486	2.87E+06	14.316	7.88E+06	12.3074	6.72E+06
15.9483	2.87E+06	14.3154	7.90E+06	12.3069	6.73E+06
15.948	2.87E+06	14.3148	7.90E+06	12.3064	6.72E+06
15.9477	2.89E+06	14.3142	7.90E+06	12.3059	6.70E+06
15.9474	2.89E+06	14.3136	7.89E+06	12.3054	6.71E+06
15.9471	2.88E+06	14.313	7.87E+06	12.305	6.71E+06
15.9468	2.89E+06	14.3124	7.86E+06	12.3045	6.71E+06
15.9465	2.90E+06	14.3118	7.86E+06	12.304	6.69E+06
15.9462	2.91E+06	14.3112	7.87E+06	12.3035	6.68E+06
15.9459	2.90E+06	14.3106	7.88E+06	12.303	6.68E+06
15.9456	2.90E+06	14.31	7.89E+06	12.3025	6.69E+06
15.9453	2.88E+06	14.3095	7.89E+06	12.302	6.71E+06
15.9449	2.88E+06	14.3089	7.88E+06	12.3015	6.70E+06
15.9446	2.87E+06	14.3083	7.88E+06	12.3011	6.69E+06
15.9443	2.89E+06	14.3077	7.88E+06	12.3006	6.69E+06
15.944	2.91E+06	14.3071	7.89E+06	12.3001	6.70E+06
15.9437	2.93E+06	14.3065	7.89E+06	12.2996	6.70E+06
15.9434	2.92E+06	14.3059	7.89E+06	12.2991	6.69E+06
15.9431	2.92E+06	14.3053	7.89E+06	12.2986	6.69E+06
15.9428	2.91E+06	14.3047	7.89E+06	12.2981	6.69E+06
15.9425	2.90E+06	14.3041	7.90E+06	12.2976	6.69E+06
15.9422	2.91E+06	14.3035	7.90E+06	12.2972	6.70E+06
15.9419	2.93E+06	14.3029	7.90E+06	12.2967	6.72E+06
15.9416	2.94E+06	14.3023	7.90E+06	12.2962	6.72E+06
15.9413	2.93E+06	14.3017	7.90E+06	12.2957	6.71E+06
15.941	2.91E+06	14.3011	7.89E+06	12.2952	6.69E+06
15.9407	2.91E+06	14.3005	7.90E+06	12.2947	6.70E+06
15.9404	2.91E+06	14.2999	7.89E+06	12.2942	6.71E+06
15.9401	2.91E+06	14.2993	7.89E+06	12.2937	6.71E+06
15.9398	2.92E+06	14.2988	7.89E+06	12.2933	6.70E+06
15.9394	2.92E+06	14.2982	7.90E+06	12.2928	6.72E+06
15.9391	2.90E+06	14.2976	7.90E+06	12.2923	6.72E+06
15.9388	2.92E+06	14.297	7.89E+06	12.2918	6.72E+06
15.9385	2.95E+06	14.2964	7.89E+06	12.2913	6.71E+06
15.9382	2.97E+06	14.2958	7.89E+06	12.2908	6.69E+06
15.9379	2.97E+06	14.2952	7.89E+06	12.2903	6.69E+06
15.9376	2.96E+06	14.2946	7.88E+06	12.2898	6.69E+06
15.9373	2.96E+06	14.294	7.88E+06	12.2894	6.69E+06
15.937	2.97E+06	14.2934	7.88E+06	12.2889	6.70E+06
15.9367	2.97E+06	14.2928	7.88E+06	12.2884	6.70E+06
15.9364	2.96E+06	14.2922	7.89E+06	12.2879	6.71E+06
15.9361	2.95E+06	14.2916	7.91E+06	12.2874	6.70E+06
15.9358	2.93E+06	14.291	7.93E+06	12.2869	6.70E+06
15.9355	2.92E+06	14.2904	7.93E+06	12.2864	6.71E+06
15.9352	2.92E+06	14.2898	7.93E+06	12.2859	6.71E+06
15.9349	2.93E+06	14.2892	7.92E+06	12.2855	6.73E+06
15.9346	2.96E+06	14.2886	7.91E+06	12.285	6.74E+06
15.9343	2.97E+06	14.2881	7.91E+06	12.2845	6.74E+06
15.9339	2.96E+06	14.2875	7.91E+06	12.284	6.73E+06
15.9336	2.95E+06	14.2869	7.92E+06	12.2835	6.72E+06
15.9333	2.94E+06	14.2863	7.91E+06	12.283	6.72E+06
15.933	2.94E+06	14.2857	7.91E+06	12.2825	6.71E+06
15.9327	2.94E+06	14.2851	7.91E+06	12.282	6.70E+06
15.9324	2.93E+06	14.2845	7.90E+06	12.2816	6.71E+06
15.9321	2.93E+06	14.2839	7.91E+06	12.2811	6.70E+06
15.9318	2.94E+06	14.2833	7.91E+06	12.2806	6.71E+06
15.9315	2.96E+06	14.2827	7.91E+06	12.2801	6.71E+06
15.9312	2.96E+06	14.2821	7.90E+06	12.2796	6.71E+06
15.9309	2.96E+06	14.2815	7.90E+06	12.2791	6.70E+06
15.9306	2.96E+06	14.2809	7.90E+06	12.2786	6.71E+06
15.9303	2.97E+06	14.2803	7.90E+06	12.2781	6.72E+06
15.93	2.96E+06	14.2797	7.89E+06	12.2776	6.73E+06
15.9297	2.95E+06	14.2791	7.90E+06	12.2772	6.72E+06
15.9294	2.95E+06	14.2785	7.90E+06	12.2767	6.71E+06
15.9291	2.93E+06	14.2779	7.90E+06	12.2762	6.71E+06
15.9288	2.93E+06	14.2774	7.90E+06	12.2757	6.72E+06
15.9284	2.94E+06	14.2768	7.90E+06	12.2752	6.71E+06
15.9281	2.93E+06	14.2762	7.90E+06	12.2747	6.72E+06
15.9278	2.93E+06	14.2756	7.91E+06	12.2742	6.72E+06
15.9275	2.93E+06	14.275	7.91E+06	12.2737	6.72E+06
15.9272	2.94E+06	14.2744	7.91E+06	12.2733	6.72E+06
15.9269	2.95E+06	14.2738	7.91E+06	12.2728	6.73E+06
15.9266	2.98E+06	14.2732	7.91E+06	12.2723	6.72E+06
15.9263	2.98E+06	14.2726	7.91E+06	12.2718	6.72E+06
15.926	2.96E+06	14.272	7.92E+06	12.2713	6.72E+06
15.9257	2.94E+06	14.2714	7.92E+06	12.2708	6.73E+06
15.9254	2.94E+06	14.2708	7.92E+06	12.2703	6.72E+06
15.9251	2.94E+06	14.2702	7.93E+06	12.2698	6.73E+06
15.9248	2.95E+06	14.2696	7.94E+06	12.2694	6.73E+06
15.9245	2.97E+06	14.269	7.92E+06	12.2689	6.72E+06
15.9242	2.98E+06	14.2684	7.91E+06	12.2684	6.72E+06
15.9239	2.98E+06	14.2678	7.90E+06	12.2679	6.70E+06
15.9236	2.97E+06	14.2672	7.90E+06	12.2674	6.71E+06
15.9233	2.96E+06	14.2667	7.90E+06	12.2669	6.72E+06
15.9229	2.97E+06	14.2661	7.90E+06	12.2664	6.71E+06
15.9226	2.98E+06	14.2655	7.90E+06	12.2659	6.71E+06
15.9223	2.98E+06	14.2649	7.91E+06	12.2655	6.71E+06
15.922	2.98E+06	14.2643	7.91E+06	12.265	6.72E+06
15.9217	2.98E+06	14.2637	7.92E+06	12.2645	6.72E+06
15.9214	3.00E+06	14.2631	7.91E+06	12.264	6.70E+06
15.9211	3.01E+06	14.2625	7.91E+06	12.2635	6.70E+06
15.9208	3.01E+06	14.2619	7.92E+06	12.263	6.70E+06
15.9205	3.02E+06	14.2613	7.92E+06	12.2625	6.70E+06
15.9202	3.03E+06	14.2607	7.91E+06	12.262	6.72E+06
15.9199	3.02E+06	14.2601	7.92E+06	12.2616	6.72E+06
15.9196	3.01E+06	14.2595	7.92E+06	12.2611	6.72E+06
15.9193	3.02E+06	14.2589	7.91E+06	12.2606	6.71E+06
15.919	3.02E+06	14.2583	7.92E+06	12.2601	6.71E+06
15.9187	3.01E+06	14.2577	7.93E+06	12.2596	6.70E+06
15.9184	3.00E+06	14.2571	7.91E+06	12.2591	6.72E+06
15.9181	2.99E+06	14.2565	7.92E+06	12.2586	6.73E+06
15.9178	2.99E+06	14.256	7.91E+06	12.2581	6.72E+06
15.9174	2.99E+06	14.2554	7.91E+06	12.2577	6.73E+06
15.9171	3.00E+06	14.2548	7.92E+06	12.2572	6.72E+06
15.9168	3.00E+06	14.2542	7.92E+06	12.2567	6.70E+06
15.9165	3.01E+06	14.2536	7.91E+06	12.2562	6.72E+06
15.9162	3.01E+06	14.253	7.91E+06	12.2557	6.73E+06
15.9159	3.01E+06	14.2524	7.90E+06	12.2552	6.73E+06
15.9156	3.00E+06	14.2518	7.92E+06	12.2547	6.72E+06
15.9153	2.99E+06	14.2512	7.92E+06	12.2542	6.70E+06
15.915	2.96E+06	14.2506	7.92E+06	12.2538	6.70E+06
15.9147	2.96E+06	14.25	7.92E+06	12.2533	6.71E+06
15.9144	2.98E+06	14.2494	7.93E+06	12.2528	6.73E+06
15.9141	2.99E+06	14.2488	7.91E+06	12.2523	6.72E+06
15.9138	2.99E+06	14.2482	7.92E+06	12.2518	6.72E+06
15.9135	3.00E+06	14.2476	7.92E+06	12.2513	6.71E+06
15.9132	2.99E+06	14.247	7.92E+06	12.2508	6.72E+06
15.9129	2.98E+06	14.2464	7.92E+06	12.2503	6.73E+06
15.9126	2.97E+06	14.2458	7.93E+06	12.2499	6.75E+06
15.9123	2.99E+06	14.2453	7.92E+06	12.2494	6.75E+06
15.9119	3.00E+06	14.2447	7.91E+06	12.2489	6.76E+06
15.9116	2.98E+06	14.2441	7.93E+06	12.2484	6.76E+06
15.9113	2.98E+06	14.2435	7.94E+06	12.2479	6.76E+06
15.911	3.00E+06	14.2429	7.93E+06	12.2474	6.74E+06
15.9107	3.02E+06	14.2423	7.93E+06	12.2469	6.73E+06
15.9104	3.02E+06	14.2417	7.92E+06	12.2464	6.72E+06
15.9101	3.00E+06	14.2411	7.92E+06	12.246	6.72E+06
15.9098	2.99E+06	14.2405	7.93E+06	12.2455	6.71E+06
15.9095	3.00E+06	14.2399	7.94E+06	12.245	6.72E+06
15.9092	3.01E+06	14.2393	7.93E+06	12.2445	6.74E+06
15.9089	3.02E+06	14.2387	7.92E+06	12.244	6.73E+06
15.9086	3.04E+06	14.2381	7.93E+06	12.2435	6.74E+06
15.9083	3.05E+06	14.2375	7.94E+06	12.243	6.74E+06
15.908	3.03E+06	14.2369	7.92E+06	12.2425	6.72E+06
15.9077	3.03E+06	14.2363	7.93E+06	12.242	6.73E+06
15.9074	3.02E+06	14.2357	7.92E+06	12.2416	6.73E+06
15.9071	3.01E+06	14.2351	7.92E+06	12.2411	6.73E+06
15.9068	3.03E+06	14.2346	7.93E+06	12.2406	6.73E+06
15.9064	3.03E+06	14.234	7.93E+06	12.2401	6.73E+06
15.9061	3.04E+06	14.2334	7.92E+06	12.2396	6.73E+06
15.9058	3.04E+06	14.2328	7.93E+06	12.2391	6.72E+06
15.9055	3.03E+06	14.2322	7.93E+06	12.2386	6.73E+06
15.9052	3.02E+06	14.2316	7.93E+06	12.2381	6.73E+06
15.9049	3.00E+06	14.231	7.93E+06	12.2377	6.73E+06
15.9046	3.03E+06	14.2304	7.93E+06	12.2372	6.72E+06
15.9043	3.06E+06	14.2298	7.92E+06	12.2367	6.72E+06
15.904	3.05E+06	14.2292	7.93E+06	12.2362	6.72E+06
15.9037	3.01E+06	14.2286	7.94E+06	12.2357	6.73E+06
15.9034	2.99E+06	14.228	7.93E+06	12.2352	6.73E+06
15.9031	3.00E+06	14.2274	7.92E+06	12.2347	6.73E+06
15.9028	3.02E+06	14.2268	7.93E+06	12.2342	6.72E+06
15.9025	3.02E+06	14.2262	7.93E+06	12.2338	6.73E+06
15.9022	3.01E+06	14.2256	7.94E+06	12.2333	6.74E+06
15.9019	3.02E+06	14.225	7.94E+06	12.2328	6.73E+06
15.9016	3.03E+06	14.2244	7.92E+06	12.2323	6.72E+06
15.9013	3.01E+06	14.2239	7.91E+06	12.2318	6.71E+06
15.9009	3.01E+06	14.2233	7.92E+06	12.2313	6.71E+06
15.9006	3.02E+06	14.2227	7.91E+06	12.2308	6.72E+06
15.9003	3.02E+06	14.2221	7.91E+06	12.2303	6.74E+06
15.9	3.01E+06	14.2215	7.90E+06	12.2299	6.74E+06
15.8997	3.02E+06	14.2209	7.93E+06	12.2294	6.73E+06
15.8994	3.03E+06	14.2203	7.93E+06	12.2289	6.73E+06
15.8991	3.03E+06	14.2197	7.94E+06	12.2284	6.72E+06
15.8988	3.04E+06	14.2191	7.95E+06	12.2279	6.73E+06
15.8985	3.02E+06	14.2185	7.96E+06	12.2274	6.73E+06
15.8982	3.00E+06	14.2179	7.96E+06	12.2269	6.74E+06
15.8979	3.01E+06	14.2173	7.95E+06	12.2264	6.73E+06
15.8976	3.02E+06	14.2167	7.94E+06	12.226	6.73E+06
15.8973	3.01E+06	14.2161	7.95E+06	12.2255	6.74E+06
15.897	3.02E+06	14.2155	7.94E+06	12.225	6.74E+06
15.8967	3.01E+06	14.2149	7.94E+06	12.2245	6.73E+06
15.8964	3.02E+06	14.2143	7.94E+06	12.224	6.73E+06
15.8961	3.04E+06	14.2137	7.95E+06	12.2235	6.74E+06
15.8958	3.05E+06	14.2132	7.94E+06	12.223	6.73E+06
15.8954	3.06E+06	14.2126	7.93E+06	12.2225	6.74E+06
15.8951	3.06E+06	14.212	7.92E+06	12.2221	6.73E+06
15.8948	3.05E+06	14.2114	7.93E+06	12.2216	6.73E+06
15.8945	3.05E+06	14.2108	7.92E+06	12.2211	6.73E+06
15.8942	3.04E+06	14.2102	7.93E+06	12.2206	6.73E+06
15.8939	3.03E+06	14.2096	7.93E+06	12.2201	6.73E+06
15.8936	3.03E+06	14.209	7.94E+06	12.2196	6.74E+06
15.8933	3.03E+06	14.2084	7.93E+06	12.2191	6.74E+06
15.893	3.04E+06	14.2078	7.94E+06	12.2186	6.73E+06
15.8927	3.03E+06	14.2072	7.94E+06	12.2182	6.72E+06
15.8924	3.03E+06	14.2066	7.94E+06	12.2177	6.73E+06
15.8921	3.05E+06	14.206	7.93E+06	12.2172	6.72E+06
15.8918	3.05E+06	14.2054	7.94E+06	12.2167	6.71E+06
15.8915	3.03E+06	14.2048	7.95E+06	12.2162	6.72E+06
15.8912	3.02E+06	14.2042	7.95E+06	12.2157	6.73E+06
15.8909	3.02E+06	14.2036	7.94E+06	12.2152	6.73E+06
15.8906	3.02E+06	14.203	7.93E+06	12.2147	6.73E+06
15.8902	3.02E+06	14.2025	7.92E+06	12.2143	6.73E+06
15.8899	3.03E+06	14.2019	7.91E+06	12.2138	6.73E+06
15.8896	3.02E+06	14.2013	7.93E+06	12.2133	6.74E+06
15.8893	3.01E+06	14.2007	7.93E+06	12.2128	6.73E+06
15.889	3.02E+06	14.2001	7.93E+06	12.2123	6.73E+06
15.8887	3.03E+06	14.1995	7.93E+06	12.2118	6.74E+06
15.8884	3.02E+06	14.1989	7.93E+06	12.2113	6.74E+06
15.8881	3.02E+06	14.1983	7.93E+06	12.2108	6.73E+06
15.8878	3.01E+06	14.1977	7.93E+06	12.2104	6.73E+06
15.8875	2.99E+06	14.1971	7.93E+06	12.2099	6.72E+06
15.8872	3.00E+06	14.1965	7.92E+06	12.2094	6.74E+06
15.8869	3.02E+06	14.1959	7.92E+06	12.2089	6.74E+06
15.8866	3.04E+06	14.1953	7.94E+06	12.2084	6.74E+06
15.8863	3.04E+06	14.1947	7.94E+06	12.2079	6.73E+06
15.886	3.04E+06	14.1941	7.94E+06	12.2074	6.72E+06
15.8857	3.05E+06	14.1935	7.95E+06	12.2069	6.72E+06
15.8854	3.08E+06	14.1929	7.94E+06	12.2064	6.72E+06
15.8851	3.09E+06	14.1923	7.94E+06	12.206	6.70E+06
15.8847	3.07E+06	14.1918	7.92E+06	12.2055	6.71E+06
15.8844	3.05E+06	14.1912	7.92E+06	12.205	6.72E+06
15.8841	3.04E+06	14.1906	7.93E+06	12.2045	6.72E+06
15.8838	3.04E+06	14.19	7.95E+06	12.204	6.72E+06
15.8835	3.05E+06	14.1894	7.95E+06	12.2035	6.73E+06
15.8832	3.04E+06	14.1888	7.95E+06	12.203	6.74E+06
15.8829	3.03E+06	14.1882	7.93E+06	12.2025	6.73E+06
15.8826	3.05E+06	14.1876	7.94E+06	12.2021	6.73E+06
15.8823	3.06E+06	14.187	7.95E+06	12.2016	6.73E+06
15.882	3.05E+06	14.1864	7.94E+06	12.2011	6.74E+06
15.8817	3.05E+06	14.1858	7.94E+06	12.2006	6.75E+06
15.8814	3.06E+06	14.1852	7.94E+06	12.2001	6.76E+06
15.8811	3.07E+06	14.1846	7.94E+06	12.1996	6.76E+06
15.8808	3.08E+06	14.184	7.94E+06	12.1991	6.75E+06
15.8805	3.07E+06	14.1834	7.94E+06	12.1986	6.74E+06
15.8802	3.06E+06	14.1828	7.95E+06	12.1982	6.73E+06
15.8799	3.07E+06	14.1822	7.97E+06	12.1977	6.71E+06
15.8796	3.09E+06	14.1816	7.98E+06	12.1972	6.72E+06
15.8792	3.09E+06	14.1811	7.97E+06	12.1967	6.73E+06
15.8789	3.07E+06	14.1805	7.96E+06	12.1962	6.72E+06
15.8786	3.05E+06	14.1799	7.94E+06	12.1957	6.72E+06
15.8783	3.03E+06	14.1793	7.94E+06	12.1952	6.73E+06
15.878	3.02E+06	14.1787	7.95E+06	12.1947	6.73E+06
15.8777	3.03E+06	14.1781	7.96E+06	12.1943	6.73E+06
15.8774	3.05E+06	14.1775	7.97E+06	12.1938	6.73E+06
15.8771	3.07E+06	14.1769	7.96E+06	12.1933	6.74E+06
15.8768	3.06E+06	14.1763	7.96E+06	12.1928	6.74E+06
15.8765	3.05E+06	14.1757	7.94E+06	12.1923	6.73E+06
15.8762	3.05E+06	14.1751	7.95E+06	12.1918	6.72E+06
15.8759	3.07E+06	14.1745	7.96E+06	12.1913	6.73E+06
15.8756	3.10E+06	14.1739	7.96E+06	12.1908	6.74E+06
15.8753	3.11E+06	14.1733	7.96E+06	12.1904	6.74E+06
15.875	3.11E+06	14.1727	7.96E+06	12.1899	6.74E+06
15.8747	3.12E+06	14.1721	7.96E+06	12.1894	6.74E+06
15.8744	3.11E+06	14.1715	7.97E+06	12.1889	6.74E+06
15.8741	3.07E+06	14.1709	7.97E+06	12.1884	6.74E+06
15.8737	3.04E+06	14.1704	7.96E+06	12.1879	6.74E+06
15.8734	3.03E+06	14.1698	7.96E+06	12.1874	6.74E+06
15.8731	3.03E+06	14.1692	7.95E+06	12.1869	6.73E+06
15.8728	3.04E+06	14.1686	7.95E+06	12.1865	6.74E+06
15.8725	3.04E+06	14.168	7.94E+06	12.186	6.74E+06
15.8722	3.06E+06	14.1674	7.94E+06	12.1855	6.74E+06
15.8719	3.09E+06	14.1668	7.93E+06	12.185	6.74E+06
15.8716	3.10E+06	14.1662	7.94E+06	12.1845	6.74E+06
15.8713	3.11E+06	14.1656	7.95E+06	12.184	6.73E+06
15.871	3.10E+06	14.165	7.95E+06	12.1835	6.73E+06
15.8707	3.07E+06	14.1644	7.96E+06	12.183	6.72E+06
15.8704	3.04E+06	14.1638	7.96E+06	12.1826	6.72E+06
15.8701	3.04E+06	14.1632	7.96E+06	12.1821	6.73E+06
15.8698	3.07E+06	14.1626	7.97E+06	12.1816	6.73E+06
15.8695	3.08E+06	14.162	7.96E+06	12.1811	6.74E+06
15.8692	3.07E+06	14.1614	7.96E+06	12.1806	6.75E+06
15.8689	3.08E+06	14.1608	7.96E+06	12.1801	6.74E+06
15.8686	3.07E+06	14.1602	7.97E+06	12.1796	6.74E+06
15.8682	3.07E+06	14.1597	7.97E+06	12.1791	6.74E+06
15.8679	3.08E+06	14.1591	7.96E+06	12.1787	6.73E+06
15.8676	3.09E+06	14.1585	7.96E+06	12.1782	6.74E+06
15.8673	3.09E+06	14.1579	7.96E+06	12.1777	6.73E+06
15.867	3.09E+06	14.1573	7.96E+06	12.1772	6.74E+06
15.8667	3.08E+06	14.1567	7.96E+06	12.1767	6.74E+06
15.8664	3.08E+06	14.1561	7.96E+06	12.1762	6.75E+06
15.8661	3.08E+06	14.1555	7.96E+06	12.1757	6.74E+06
15.8658	3.07E+06	14.1549	7.96E+06	12.1752	6.74E+06
15.8655	3.07E+06	14.1543	7.96E+06	12.1748	6.74E+06
15.8652	3.08E+06	14.1537	7.96E+06	12.1743	6.74E+06
15.8649	3.09E+06	14.1531	7.97E+06	12.1738	6.74E+06
15.8646	3.07E+06	14.1525	7.96E+06	12.1733	6.73E+06
15.8643	3.07E+06	14.1519	7.95E+06	12.1728	6.74E+06
15.864	3.08E+06	14.1513	7.96E+06	12.1723	6.75E+06
15.8637	3.09E+06	14.1507	7.96E+06	12.1718	6.76E+06
15.8634	3.10E+06	14.1501	7.96E+06	12.1713	6.75E+06
15.8631	3.10E+06	14.1495	7.95E+06	12.1708	6.74E+06
15.8627	3.09E+06	14.149	7.96E+06	12.1704	6.74E+06
15.8624	3.07E+06	14.1484	7.97E+06	12.1699	6.74E+06
15.8621	3.06E+06	14.1478	7.97E+06	12.1694	6.74E+06
15.8618	3.05E+06	14.1472	7.96E+06	12.1689	6.74E+06
15.8615	3.03E+06	14.1466	7.95E+06	12.1684	6.73E+06
15.8612	3.04E+06	14.146	7.95E+06	12.1679	6.72E+06
15.8609	3.06E+06	14.1454	7.97E+06	12.1674	6.72E+06
15.8606	3.07E+06	14.1448	7.96E+06	12.1669	6.73E+06
15.8603	3.09E+06	14.1442	7.96E+06	12.1665	6.73E+06
15.86	3.11E+06	14.1436	7.96E+06	12.166	6.72E+06
15.8597	3.10E+06	14.143	7.96E+06	12.1655	6.73E+06
15.8594	3.09E+06	14.1424	7.97E+06	12.165	6.74E+06
15.8591	3.10E+06	14.1418	7.98E+06	12.1645	6.76E+06
15.8588	3.12E+06	14.1412	7.97E+06	12.164	6.76E+06
15.8585	3.12E+06	14.1406	7.97E+06	12.1635	6.75E+06
15.8582	3.10E+06	14.14	7.98E+06	12.163	6.74E+06
15.8579	3.11E+06	14.1394	7.98E+06	12.1626	6.74E+06
15.8576	3.12E+06	14.1388	7.98E+06	12.1621	6.75E+06
15.8572	3.09E+06	14.1383	7.97E+06	12.1616	6.74E+06
15.8569	3.07E+06	14.1377	7.97E+06	12.1611	6.75E+06
15.8566	3.08E+06	14.1371	7.97E+06	12.1606	6.76E+06
15.8563	3.10E+06	14.1365	7.96E+06	12.1601	6.76E+06
15.856	3.11E+06	14.1359	7.97E+06	12.1596	6.75E+06
15.8557	3.12E+06	14.1353	7.97E+06	12.1591	6.76E+06
15.8554	3.13E+06	14.1347	7.97E+06	12.1587	6.76E+06
15.8551	3.14E+06	14.1341	7.96E+06	12.1582	6.75E+06
15.8548	3.13E+06	14.1335	7.96E+06	12.1577	6.75E+06
15.8545	3.11E+06	14.1329	7.96E+06	12.1572	6.76E+06
15.8542	3.10E+06	14.1323	7.96E+06	12.1567	6.76E+06
15.8539	3.11E+06	14.1317	7.97E+06	12.1562	6.75E+06
15.8536	3.11E+06	14.1311	7.98E+06	12.1557	6.77E+06
15.8533	3.13E+06	14.1305	7.97E+06	12.1552	6.77E+06
15.853	3.15E+06	14.1299	7.96E+06	12.1548	6.76E+06
15.8527	3.14E+06	14.1293	7.96E+06	12.1543	6.74E+06
15.8524	3.12E+06	14.1287	7.96E+06	12.1538	6.75E+06
15.8521	3.11E+06	14.1281	7.97E+06	12.1533	6.75E+06
15.8517	3.11E+06	14.1276	7.98E+06	12.1528	6.75E+06
15.8514	3.10E+06	14.127	7.99E+06	12.1523	6.76E+06
15.8511	3.09E+06	14.1264	7.99E+06	12.1518	6.76E+06
15.8508	3.08E+06	14.1258	7.98E+06	12.1513	6.75E+06
15.8505	3.11E+06	14.1252	7.97E+06	12.1509	6.75E+06
15.8502	3.13E+06	14.1246	7.97E+06	12.1504	6.75E+06
15.8499	3.13E+06	14.124	7.97E+06	12.1499	6.74E+06
15.8496	3.14E+06	14.1234	7.97E+06	12.1494	6.75E+06
15.8493	3.13E+06	14.1228	7.98E+06	12.1489	6.75E+06
15.849	3.09E+06	14.1222	7.98E+06	12.1484	6.75E+06
15.8487	3.10E+06	14.1216	7.98E+06	12.1479	6.75E+06
15.8484	3.13E+06	14.121	7.97E+06	12.1474	6.76E+06
15.8481	3.14E+06	14.1204	7.98E+06	12.147	6.76E+06
15.8478	3.12E+06	14.1198	8.00E+06	12.1465	6.74E+06
15.8475	3.11E+06	14.1192	7.99E+06	12.146	6.75E+06
15.8472	3.11E+06	14.1186	7.98E+06	12.1455	6.76E+06
15.8469	3.13E+06	14.118	7.99E+06	12.145	6.75E+06
15.8466	3.16E+06	14.1174	7.99E+06	12.1445	6.75E+06
15.8462	3.17E+06	14.1169	8.00E+06	12.144	6.75E+06
15.8459	3.15E+06	14.1163	7.98E+06	12.1435	6.76E+06
15.8456	3.15E+06	14.1157	7.98E+06	12.1431	6.76E+06
15.8453	3.15E+06	14.1151	7.97E+06	12.1426	6.76E+06
15.845	3.15E+06	14.1145	7.97E+06	12.1421	6.76E+06
15.8447	3.15E+06	14.1139	7.97E+06	12.1416	6.75E+06
15.8444	3.15E+06	14.1133	7.96E+06	12.1411	6.75E+06
15.8441	3.16E+06	14.1127	7.96E+06	12.1406	6.76E+06
15.8438	3.15E+06	14.1121	7.96E+06	12.1401	6.75E+06
15.8435	3.16E+06	14.1115	7.95E+06	12.1396	6.76E+06
15.8432	3.17E+06	14.1109	7.97E+06	12.1392	6.77E+06
15.8429	3.17E+06	14.1103	7.97E+06	12.1387	6.77E+06
15.8426	3.17E+06	14.1097	7.97E+06	12.1382	6.76E+06
15.8423	3.16E+06	14.1091	7.96E+06	12.1377	6.75E+06
15.842	3.16E+06	14.1085	7.95E+06	12.1372	6.76E+06
15.8417	3.14E+06	14.1079	7.94E+06	12.1367	6.76E+06
15.8414	3.11E+06	14.1073	7.96E+06	12.1362	6.76E+06
15.8411	3.11E+06	14.1067	7.95E+06	12.1357	6.76E+06
15.8407	3.11E+06	14.1062	7.97E+06	12.1352	6.76E+06
15.8404	3.12E+06	14.1056	7.97E+06	12.1348	6.75E+06
15.8401	3.12E+06	14.105	7.98E+06	12.1343	6.75E+06
15.8398	3.12E+06	14.1044	7.97E+06	12.1338	6.75E+06
15.8395	3.13E+06	14.1038	7.97E+06	12.1333	6.76E+06
15.8392	3.11E+06	14.1032	7.97E+06	12.1328	6.75E+06
15.8389	3.08E+06	14.1026	7.98E+06	12.1323	6.76E+06
15.8386	3.06E+06	14.102	7.98E+06	12.1318	6.77E+06
15.8383	3.07E+06	14.1014	7.98E+06	12.1313	6.75E+06
15.838	3.09E+06	14.1008	7.96E+06	12.1309	6.74E+06
15.8377	3.10E+06	14.1002	7.97E+06	12.1304	6.74E+06
15.8374	3.09E+06	14.0996	7.98E+06	12.1299	6.74E+06
15.8371	3.09E+06	14.099	8.00E+06	12.1294	6.75E+06
15.8368	3.09E+06	14.0984	7.99E+06	12.1289	6.75E+06
15.8365	3.11E+06	14.0978	7.99E+06	12.1284	6.75E+06
15.8362	3.13E+06	14.0972	7.99E+06	12.1279	6.75E+06
15.8359	3.14E+06	14.0966	7.99E+06	12.1274	6.76E+06
15.8356	3.12E+06	14.096	7.99E+06	12.127	6.76E+06
15.8352	3.13E+06	14.0955	8.00E+06	12.1265	6.76E+06
15.8349	3.15E+06	14.0949	8.00E+06	12.126	6.76E+06
15.8346	3.14E+06	14.0943	7.99E+06	12.1255	6.77E+06
15.8343	3.13E+06	14.0937	8.00E+06	12.125	6.76E+06
15.834	3.15E+06	14.0931	8.00E+06	12.1245	6.75E+06
15.8337	3.15E+06	14.0925	7.99E+06	12.124	6.75E+06
15.8334	3.15E+06	14.0919	7.99E+06	12.1235	6.74E+06
15.8331	3.14E+06	14.0913	7.98E+06	12.1231	6.74E+06
15.8328	3.16E+06	14.0907	7.98E+06	12.1226	6.74E+06
15.8325	3.17E+06	14.0901	7.98E+06	12.1221	6.76E+06
15.8322	3.15E+06	14.0895	7.98E+06	12.1216	6.77E+06
15.8319	3.14E+06	14.0889	7.97E+06	12.1211	6.76E+06
15.8316	3.13E+06	14.0883	7.97E+06	12.1206	6.74E+06
15.8313	3.12E+06	14.0877	7.97E+06	12.1201	6.75E+06
15.831	3.14E+06	14.0871	7.99E+06	12.1196	6.77E+06
15.8307	3.14E+06	14.0865	7.99E+06	12.1192	6.78E+06
15.8304	3.13E+06	14.0859	8.00E+06	12.1187	6.80E+06
15.8301	3.14E+06	14.0853	8.01E+06	12.1182	6.79E+06
15.8297	3.15E+06	14.0848	8.03E+06	12.1177	6.78E+06
15.8294	3.16E+06	14.0842	8.01E+06	12.1172	6.77E+06
15.8291	3.17E+06	14.0836	8.00E+06	12.1167	6.76E+06
15.8288	3.18E+06	14.083	8.00E+06	12.1162	6.76E+06
15.8285	3.17E+06	14.0824	8.00E+06	12.1157	6.75E+06
15.8282	3.14E+06	14.0818	7.99E+06	12.1153	6.74E+06
15.8279	3.13E+06	14.0812	7.99E+06	12.1148	6.74E+06
15.8276	3.12E+06	14.0806	7.97E+06	12.1143	6.73E+06
15.8273	3.13E+06	14.08	7.97E+06	12.1138	6.74E+06
15.827	3.13E+06	14.0794	7.98E+06	12.1133	6.74E+06
15.8267	3.13E+06	14.0788	8.00E+06	12.1128	6.74E+06
15.8264	3.14E+06	14.0782	8.00E+06	12.1123	6.76E+06
15.8261	3.16E+06	14.0776	8.01E+06	12.1118	6.76E+06
15.8258	3.17E+06	14.077	8.00E+06	12.1114	6.76E+06
15.8255	3.15E+06	14.0764	7.99E+06	12.1109	6.76E+06
15.8252	3.14E+06	14.0758	8.00E+06	12.1104	6.77E+06
15.8249	3.15E+06	14.0752	7.99E+06	12.1099	6.76E+06
15.8246	3.16E+06	14.0746	8.00E+06	12.1094	6.76E+06
15.8242	3.15E+06	14.0741	8.00E+06	12.1089	6.75E+06
15.8239	3.15E+06	14.0735	8.01E+06	12.1084	6.75E+06
15.8236	3.16E+06	14.0729	8.01E+06	12.1079	6.74E+06
15.8233	3.17E+06	14.0723	8.00E+06	12.1075	6.75E+06
15.823	3.18E+06	14.0717	8.01E+06	12.107	6.76E+06
15.8227	3.16E+06	14.0711	8.00E+06	12.1065	6.76E+06
15.8224	3.14E+06	14.0705	8.00E+06	12.106	6.77E+06
15.8221	3.14E+06	14.0699	8.00E+06	12.1055	6.77E+06
15.8218	3.15E+06	14.0693	8.01E+06	12.105	6.76E+06
15.8215	3.15E+06	14.0687	8.01E+06	12.1045	6.76E+06
15.8212	3.15E+06	14.0681	8.01E+06	12.104	6.76E+06
15.8209	3.16E+06	14.0675	7.99E+06	12.1036	6.76E+06
15.8206	3.15E+06	14.0669	8.00E+06	12.1031	6.76E+06
15.8203	3.15E+06	14.0663	8.00E+06	12.1026	6.77E+06
15.82	3.15E+06	14.0657	8.00E+06	12.1021	6.78E+06
15.8197	3.15E+06	14.0651	8.00E+06	12.1016	6.77E+06
15.8194	3.17E+06	14.0645	8.01E+06	12.1011	6.76E+06
15.8191	3.16E+06	14.0639	8.00E+06	12.1006	6.76E+06
15.8187	3.15E+06	14.0634	8.01E+06	12.1001	6.75E+06
15.8184	3.15E+06	14.0628	8.01E+06	12.0996	6.75E+06
15.8181	3.15E+06	14.0622	8.02E+06	12.0992	6.77E+06
15.8178	3.13E+06	14.0616	8.01E+06	12.0987	6.77E+06
15.8175	3.11E+06	14.061	8.02E+06	12.0982	6.76E+06
15.8172	3.10E+06	14.0604	8.00E+06	12.0977	6.76E+06
15.8169	3.11E+06	14.0598	8.00E+06	12.0972	6.75E+06
15.8166	3.12E+06	14.0592	8.00E+06	12.0967	6.76E+06
15.8163	3.15E+06	14.0586	8.00E+06	12.0962	6.78E+06
15.816	3.15E+06	14.058	8.01E+06	12.0957	6.78E+06
15.8157	3.15E+06	14.0574	8.02E+06	12.0953	6.77E+06
15.8154	3.14E+06	14.0568	8.02E+06	12.0948	6.77E+06
15.8151	3.13E+06	14.0562	8.02E+06	12.0943	6.75E+06
15.8148	3.12E+06	14.0556	8.01E+06	12.0938	6.75E+06
15.8145	3.13E+06	14.055	8.01E+06	12.0933	6.75E+06
15.8142	3.14E+06	14.0544	8.00E+06	12.0928	6.75E+06
15.8139	3.15E+06	14.0538	8.01E+06	12.0923	6.74E+06
15.8136	3.14E+06	14.0533	8.02E+06	12.0918	6.75E+06
15.8132	3.13E+06	14.0527	8.02E+06	12.0914	6.74E+06
15.8129	3.14E+06	14.0521	8.02E+06	12.0909	6.75E+06
15.8126	3.14E+06	14.0515	8.01E+06	12.0904	6.74E+06
15.8123	3.15E+06	14.0509	8.00E+06	12.0899	6.76E+06
15.812	3.15E+06	14.0503	8.01E+06	12.0894	6.77E+06
15.8117	3.17E+06	14.0497	7.99E+06	12.0889	6.77E+06
15.8114	3.17E+06	14.0491	7.99E+06	12.0884	6.77E+06
15.8111	3.16E+06	14.0485	8.01E+06	12.0879	6.76E+06
15.8108	3.17E+06	14.0479	8.01E+06	12.0875	6.76E+06
15.8105	3.16E+06	14.0473	8.01E+06	12.087	6.76E+06
15.8102	3.16E+06	14.0467	8.00E+06	12.0865	6.75E+06
15.8099	3.16E+06	14.0461	8.01E+06	12.086	6.76E+06
15.8096	3.15E+06	14.0455	8.00E+06	12.0855	6.76E+06
15.8093	3.13E+06	14.0449	7.99E+06	12.085	6.76E+06
15.809	3.12E+06	14.0443	8.00E+06	12.0845	6.75E+06
15.8087	3.11E+06	14.0437	8.01E+06	12.084	6.75E+06
15.8084	3.09E+06	14.0431	8.03E+06	12.0836	6.77E+06
15.8081	3.11E+06	14.0426	8.03E+06	12.0831	6.76E+06
15.8077	3.13E+06	14.042	8.04E+06	12.0826	6.75E+06
15.8074	3.13E+06	14.0414	8.04E+06	12.0821	6.77E+06
15.8071	3.13E+06	14.0408	8.02E+06	12.0816	6.78E+06
15.8068	3.15E+06	14.0402	8.02E+06	12.0811	6.77E+06
15.8065	3.16E+06	14.0396	8.03E+06	12.0806	6.76E+06
15.8062	3.16E+06	14.039	8.02E+06	12.0801	6.78E+06
15.8059	3.17E+06	14.0384	8.02E+06	12.0797	6.79E+06
15.8056	3.16E+06	14.0378	8.02E+06	12.0792	6.79E+06
15.8053	3.15E+06	14.0372	8.01E+06	12.0787	6.78E+06
15.805	3.16E+06	14.0366	8.00E+06	12.0782	6.77E+06
15.8047	3.17E+06	14.036	8.00E+06	12.0777	6.77E+06
15.8044	3.16E+06	14.0354	8.01E+06	12.0772	6.76E+06
15.8041	3.15E+06	14.0348	8.02E+06	12.0767	6.76E+06
15.8038	3.15E+06	14.0342	8.02E+06	12.0762	6.74E+06
15.8035	3.14E+06	14.0336	8.03E+06	12.0758	6.74E+06
15.8032	3.12E+06	14.033	8.04E+06	12.0753	6.75E+06
15.8029	3.10E+06	14.0324	8.02E+06	12.0748	6.76E+06
15.8026	3.11E+06	14.0319	8.02E+06	12.0743	6.76E+06
15.8022	3.14E+06	14.0313	8.03E+06	12.0738	6.76E+06
15.8019	3.16E+06	14.0307	8.03E+06	12.0733	6.77E+06
15.8016	3.16E+06	14.0301	8.03E+06	12.0728	6.77E+06
15.8013	3.18E+06	14.0295	8.04E+06	12.0723	6.77E+06
15.801	3.21E+06	14.0289	8.03E+06	12.0719	6.77E+06
15.8007	3.20E+06	14.0283	8.03E+06	12.0714	6.76E+06
15.8004	3.17E+06	14.0277	8.03E+06	12.0709	6.76E+06
15.8001	3.16E+06	14.0271	8.01E+06	12.0704	6.77E+06
15.7998	3.15E+06	14.0265	8.01E+06	12.0699	6.76E+06
15.7995	3.15E+06	14.0259	8.02E+06	12.0694	6.77E+06
15.7992	3.16E+06	14.0253	8.01E+06	12.0689	6.78E+06
15.7989	3.16E+06	14.0247	8.02E+06	12.0684	6.77E+06
15.7986	3.17E+06	14.0241	8.01E+06	12.068	6.77E+06
15.7983	3.18E+06	14.0235	8.01E+06	12.0675	6.75E+06
15.798	3.17E+06	14.0229	8.02E+06	12.067	6.75E+06
15.7977	3.18E+06	14.0223	8.03E+06	12.0665	6.77E+06
15.7974	3.16E+06	14.0217	8.02E+06	12.066	6.76E+06
15.7971	3.13E+06	14.0212	8.02E+06	12.0655	6.77E+06
15.7967	3.13E+06	14.0206	8.02E+06	12.065	6.77E+06
15.7964	3.15E+06	14.02	8.01E+06	12.0645	6.76E+06
15.7961	3.17E+06	14.0194	8.02E+06	12.064	6.77E+06
15.7958	3.17E+06	14.0188	8.02E+06	12.0636	6.77E+06
15.7955	3.18E+06	14.0182	8.02E+06	12.0631	6.78E+06
15.7952	3.19E+06	14.0176	8.03E+06	12.0626	6.78E+06
15.7949	3.19E+06	14.017	8.04E+06	12.0621	6.78E+06
15.7946	3.19E+06	14.0164	8.03E+06	12.0616	6.78E+06
15.7943	3.18E+06	14.0158	8.02E+06	12.0611	6.78E+06
15.794	3.19E+06	14.0152	8.01E+06	12.0606	6.78E+06
15.7937	3.19E+06	14.0146	8.01E+06	12.0601	6.79E+06
15.7934	3.19E+06	14.014	8.01E+06	12.0597	6.79E+06
15.7931	3.20E+06	14.0134	8.03E+06	12.0592	6.78E+06
15.7928	3.20E+06	14.0128	8.04E+06	12.0587	6.78E+06
15.7925	3.20E+06	14.0122	8.03E+06	12.0582	6.78E+06
15.7922	3.20E+06	14.0116	8.03E+06	12.0577	6.77E+06
15.7919	3.21E+06	14.011	8.03E+06	12.0572	6.77E+06
15.7916	3.22E+06	14.0105	8.03E+06	12.0567	6.77E+06
15.7912	3.24E+06	14.0099	8.02E+06	12.0562	6.77E+06
15.7909	3.23E+06	14.0093	8.03E+06	12.0558	6.77E+06
15.7906	3.21E+06	14.0087	8.03E+06	12.0553	6.78E+06
15.7903	3.18E+06	14.0081	8.04E+06	12.0548	6.77E+06
15.79	3.17E+06	14.0075	8.03E+06	12.0543	6.77E+06
15.7897	3.16E+06	14.0069	8.03E+06	12.0538	6.78E+06
15.7894	3.15E+06	14.0063	8.04E+06	12.0533	6.78E+06
15.7891	3.13E+06	14.0057	8.03E+06	12.0528	6.79E+06
15.7888	3.14E+06	14.0051	8.02E+06	12.0523	6.79E+06
15.7885	3.15E+06	14.0045	8.02E+06	12.0519	6.79E+06
15.7882	3.15E+06	14.0039	8.04E+06	12.0514	6.79E+06
15.7879	3.14E+06	14.0033	8.04E+06	12.0509	6.79E+06
15.7876	3.15E+06	14.0027	8.03E+06	12.0504	6.77E+06
15.7873	3.16E+06	14.0021	8.04E+06	12.0499	6.76E+06
15.787	3.17E+06	14.0015	8.04E+06	12.0494	6.77E+06
15.7867	3.17E+06	14.0009	8.03E+06	12.0489	6.79E+06
15.7864	3.16E+06	14.0003	8.03E+06	12.0484	6.80E+06
15.7861	3.18E+06	13.9998	8.03E+06	12.048	6.79E+06
15.7857	3.17E+06	13.9992	8.04E+06	12.0475	6.78E+06
15.7854	3.17E+06	13.9986	8.04E+06	12.047	6.78E+06
15.7851	3.18E+06	13.998	8.02E+06	12.0465	6.77E+06
15.7848	3.20E+06	13.9974	8.03E+06	12.046	6.78E+06
15.7845	3.19E+06	13.9968	8.02E+06	12.0455	6.77E+06
15.7842	3.19E+06	13.9962	8.02E+06	12.045	6.76E+06
15.7839	3.21E+06	13.9956	8.02E+06	12.0445	6.76E+06
15.7836	3.20E+06	13.995	8.02E+06	12.0441	6.76E+06
15.7833	3.18E+06	13.9944	8.03E+06	12.0436	6.77E+06
15.783	3.18E+06	13.9938	8.03E+06	12.0431	6.77E+06
15.7827	3.18E+06	13.9932	8.04E+06	12.0426	6.77E+06
15.7824	3.18E+06	13.9926	8.04E+06	12.0421	6.78E+06
15.7821	3.17E+06	13.992	8.04E+06	12.0416	6.78E+06
15.7818	3.18E+06	13.9914	8.03E+06	12.0411	6.78E+06
15.7815	3.19E+06	13.9908	8.03E+06	12.0406	6.78E+06
15.7812	3.18E+06	13.9902	8.05E+06	12.0402	6.78E+06
15.7809	3.18E+06	13.9896	8.06E+06	12.0397	6.78E+06
15.7806	3.18E+06	13.9891	8.07E+06	12.0392	6.79E+06
15.7802	3.17E+06	13.9885	8.05E+06	12.0387	6.79E+06
15.7799	3.19E+06	13.9879	8.03E+06	12.0382	6.78E+06
15.7796	3.20E+06	13.9873	8.02E+06	12.0377	6.78E+06
15.7793	3.20E+06	13.9867	8.03E+06	12.0372	6.78E+06
15.779	3.18E+06	13.9861	8.04E+06	12.0367	6.79E+06
15.7787	3.16E+06	13.9855	8.04E+06	12.0363	6.77E+06
15.7784	3.16E+06	13.9849	8.05E+06	12.0358	6.78E+06
15.7781	3.16E+06	13.9843	8.04E+06	12.0353	6.78E+06
15.7778	3.16E+06	13.9837	8.02E+06	12.0348	6.78E+06
15.7775	3.17E+06	13.9831	8.02E+06	12.0343	6.77E+06
15.7772	3.19E+06	13.9825	8.03E+06	12.0338	6.77E+06
15.7769	3.19E+06	13.9819	8.03E+06	12.0333	6.77E+06
15.7766	3.19E+06	13.9813	8.03E+06	12.0328	6.77E+06
15.7763	3.19E+06	13.9807	8.04E+06	12.0324	6.76E+06
15.776	3.19E+06	13.9801	8.03E+06	12.0319	6.76E+06
15.7757	3.19E+06	13.9795	8.04E+06	12.0314	6.78E+06
15.7754	3.19E+06	13.9789	8.04E+06	12.0309	6.78E+06
15.7751	3.19E+06	13.9784	8.03E+06	12.0304	6.78E+06
15.7747	3.18E+06	13.9778	8.03E+06	12.0299	6.78E+06
15.7744	3.16E+06	13.9772	8.04E+06	12.0294	6.78E+06
15.7741	3.16E+06	13.9766	8.05E+06	12.0289	6.77E+06
15.7738	3.17E+06	13.976	8.05E+06	12.0285	6.78E+06
15.7735	3.15E+06	13.9754	8.05E+06	12.028	6.77E+06
15.7732	3.16E+06	13.9748	8.05E+06	12.0275	6.78E+06
15.7729	3.16E+06	13.9742	8.04E+06	12.027	6.80E+06
15.7726	3.16E+06	13.9736	8.04E+06	12.0265	6.79E+06
15.7723	3.17E+06	13.973	8.03E+06	12.026	6.78E+06
15.772	3.19E+06	13.9724	8.03E+06	12.0255	6.78E+06
15.7717	3.20E+06	13.9718	8.03E+06	12.025	6.79E+06
15.7714	3.21E+06	13.9712	8.03E+06	12.0245	6.80E+06
15.7711	3.21E+06	13.9706	8.04E+06	12.0241	6.79E+06
15.7708	3.20E+06	13.97	8.05E+06	12.0236	6.79E+06
15.7705	3.18E+06	13.9694	8.05E+06	12.0231	6.80E+06
15.7702	3.18E+06	13.9688	8.06E+06	12.0226	6.79E+06
15.7699	3.19E+06	13.9682	8.06E+06	12.0221	6.78E+06
15.7695	3.19E+06	13.9677	8.05E+06	12.0216	6.78E+06
15.7692	3.17E+06	13.9671	8.03E+06	12.0211	6.78E+06
15.7689	3.16E+06	13.9665	8.05E+06	12.0206	6.79E+06
15.7686	3.16E+06	13.9659	8.06E+06	12.0202	6.79E+06
15.7683	3.17E+06	13.9653	8.06E+06	12.0197	6.79E+06
15.768	3.18E+06	13.9647	8.06E+06	12.0192	6.78E+06
15.7677	3.19E+06	13.9641	8.06E+06	12.0187	6.79E+06
15.7674	3.17E+06	13.9635	8.06E+06	12.0182	6.79E+06
15.7671	3.15E+06	13.9629	8.06E+06	12.0177	6.79E+06
15.7668	3.14E+06	13.9623	8.06E+06	12.0172	6.79E+06
15.7665	3.15E+06	13.9617	8.06E+06	12.0167	6.80E+06
15.7662	3.15E+06	13.9611	8.05E+06	12.0163	6.80E+06
15.7659	3.16E+06	13.9605	8.06E+06	12.0158	6.80E+06
15.7656	3.17E+06	13.9599	8.06E+06	12.0153	6.81E+06
15.7653	3.19E+06	13.9593	8.05E+06	12.0148	6.80E+06
15.765	3.20E+06	13.9587	8.05E+06	12.0143	6.78E+06
15.7647	3.20E+06	13.9581	8.05E+06	12.0138	6.78E+06
15.7644	3.18E+06	13.9575	8.04E+06	12.0133	6.78E+06
15.764	3.18E+06	13.957	8.04E+06	12.0128	6.79E+06
15.7637	3.18E+06	13.9564	8.03E+06	12.0124	6.78E+06
15.7634	3.18E+06	13.9558	8.05E+06	12.0119	6.78E+06
15.7631	3.19E+06	13.9552	8.06E+06	12.0114	6.78E+06
15.7628	3.20E+06	13.9546	8.06E+06	12.0109	6.78E+06
15.7625	3.21E+06	13.954	8.04E+06	12.0104	6.77E+06
15.7622	3.21E+06	13.9534	8.04E+06	12.0099	6.79E+06
15.7619	3.20E+06	13.9528	8.04E+06	12.0094	6.79E+06
15.7616	3.20E+06	13.9522	8.05E+06	12.0089	6.79E+06
15.7613	3.21E+06	13.9516	8.05E+06	12.0085	6.78E+06
15.761	3.21E+06	13.951	8.05E+06	12.008	6.78E+06
15.7607	3.20E+06	13.9504	8.05E+06	12.0075	6.79E+06
15.7604	3.21E+06	13.9498	8.06E+06	12.007	6.79E+06
15.7601	3.21E+06	13.9492	8.07E+06	12.0065	6.79E+06
15.7598	3.20E+06	13.9486	8.07E+06	12.006	6.79E+06
15.7595	3.19E+06	13.948	8.07E+06	12.0055	6.79E+06
15.7592	3.20E+06	13.9474	8.06E+06	12.005	6.78E+06
15.7589	3.21E+06	13.9468	8.05E+06	12.0046	6.78E+06
15.7585	3.21E+06	13.9463	8.06E+06	12.0041	6.79E+06
15.7582	3.21E+06	13.9457	8.07E+06	12.0036	6.81E+06
15.7579	3.20E+06	13.9451	8.07E+06	12.0031	6.80E+06
15.7576	3.20E+06	13.9445	8.06E+06	12.0026	6.80E+06
15.7573	3.20E+06	13.9439	8.05E+06	12.0021	6.80E+06
15.757	3.19E+06	13.9433	8.05E+06	12.0016	6.79E+06
15.7567	3.18E+06	13.9427	8.06E+06	12.0011	6.77E+06
15.7564	3.18E+06	13.9421	8.06E+06	12.0007	6.77E+06
15.7561	3.18E+06	13.9415	8.05E+06	12.0002	6.78E+06
15.7558	3.19E+06	13.9409	8.05E+06	11.9997	6.79E+06
15.7555	3.19E+06	13.9403	8.05E+06	11.9992	6.79E+06
15.7552	3.20E+06	13.9397	8.04E+06	11.9987	6.80E+06
15.7549	3.20E+06	13.9391	8.06E+06	11.9982	6.80E+06
15.7546	3.20E+06	13.9385	8.05E+06	11.9977	6.80E+06
15.7543	3.19E+06	13.9379	8.06E+06	11.9972	6.79E+06
15.754	3.19E+06	13.9373	8.06E+06	11.9968	6.77E+06
15.7537	3.20E+06	13.9367	8.06E+06	11.9963	6.78E+06
15.7534	3.19E+06	13.9361	8.06E+06	11.9958	6.78E+06
15.753	3.19E+06	13.9356	8.07E+06	11.9953	6.79E+06
15.7527	3.19E+06	13.935	8.07E+06	11.9948	6.78E+06
15.7524	3.18E+06	13.9344	8.07E+06	11.9943	6.79E+06
15.7521	3.16E+06	13.9338	8.07E+06	11.9938	6.79E+06
15.7518	3.15E+06	13.9332	8.08E+06	11.9933	6.79E+06
15.7515	3.17E+06	13.9326	8.07E+06	11.9929	6.80E+06
15.7512	3.17E+06	13.932	8.06E+06	11.9924	6.79E+06
15.7509	3.16E+06	13.9314	8.06E+06	11.9919	6.79E+06
15.7506	3.17E+06	13.9308	8.06E+06	11.9914	6.80E+06
15.7503	3.19E+06	13.9302	8.05E+06	11.9909	6.81E+06
15.75	3.19E+06	13.9296	8.05E+06	11.9904	6.81E+06
15.7497	3.18E+06	13.929	8.04E+06	11.9899	6.80E+06
15.7494	3.18E+06	13.9284	8.05E+06	11.9894	6.80E+06
15.7491	3.18E+06	13.9278	8.05E+06	11.9889	6.80E+06
15.7488	3.17E+06	13.9272	8.05E+06	11.9885	6.79E+06
15.7485	3.19E+06	13.9266	8.05E+06	11.988	6.79E+06
15.7482	3.20E+06	13.926	8.05E+06	11.9875	6.79E+06
15.7479	3.19E+06	13.9254	8.04E+06	11.987	6.79E+06
15.7475	3.18E+06	13.9249	8.05E+06	11.9865	6.79E+06
15.7472	3.18E+06	13.9243	8.06E+06	11.986	6.77E+06
15.7469	3.18E+06	13.9237	8.07E+06	11.9855	6.77E+06
15.7466	3.21E+06	13.9231	8.06E+06	11.985	6.78E+06
15.7463	3.22E+06	13.9225	8.08E+06	11.9846	6.79E+06
15.746	3.21E+06	13.9219	8.07E+06	11.9841	6.78E+06
15.7457	3.20E+06	13.9213	8.07E+06	11.9836	6.77E+06
15.7454	3.19E+06	13.9207	8.08E+06	11.9831	6.79E+06
15.7451	3.20E+06	13.9201	8.09E+06	11.9826	6.79E+06
15.7448	3.18E+06	13.9195	8.08E+06	11.9821	6.79E+06
15.7445	3.19E+06	13.9189	8.09E+06	11.9816	6.79E+06
15.7442	3.21E+06	13.9183	8.09E+06	11.9811	6.79E+06
15.7439	3.22E+06	13.9177	8.09E+06	11.9807	6.78E+06
15.7436	3.21E+06	13.9171	8.07E+06	11.9802	6.78E+06
15.7433	3.22E+06	13.9165	8.07E+06	11.9797	6.79E+06
15.743	3.22E+06	13.9159	8.07E+06	11.9792	6.78E+06
15.7427	3.21E+06	13.9153	8.06E+06	11.9787	6.77E+06
15.7424	3.21E+06	13.9147	8.06E+06	11.9782	6.78E+06
15.742	3.22E+06	13.9142	8.06E+06	11.9777	6.78E+06
15.7417	3.22E+06	13.9136	8.06E+06	11.9772	6.79E+06
15.7414	3.20E+06	13.913	8.07E+06	11.9768	6.79E+06
15.7411	3.16E+06	13.9124	8.07E+06	11.9763	6.80E+06
15.7408	3.15E+06	13.9118	8.07E+06	11.9758	6.80E+06
15.7405	3.14E+06	13.9112	8.06E+06	11.9753	6.81E+06
15.7402	3.15E+06	13.9106	8.06E+06	11.9748	6.81E+06
15.7399	3.17E+06	13.91	8.07E+06	11.9743	6.79E+06
15.7396	3.20E+06	13.9094	8.08E+06	11.9738	6.79E+06
15.7393	3.22E+06	13.9088	8.08E+06	11.9733	6.80E+06
15.739	3.21E+06	13.9082	8.08E+06	11.9729	6.80E+06
15.7387	3.19E+06	13.9076	8.08E+06	11.9724	6.81E+06
15.7384	3.19E+06	13.907	8.07E+06	11.9719	6.80E+06
15.7381	3.19E+06	13.9064	8.07E+06	11.9714	6.80E+06
15.7378	3.20E+06	13.9058	8.08E+06	11.9709	6.80E+06
15.7375	3.21E+06	13.9052	8.07E+06	11.9704	6.79E+06
15.7372	3.22E+06	13.9046	8.10E+06	11.9699	6.79E+06
15.7369	3.23E+06	13.904	8.11E+06	11.9694	6.80E+06
15.7365	3.22E+06	13.9035	8.10E+06	11.969	6.81E+06
15.7362	3.21E+06	13.9029	8.09E+06	11.9685	6.79E+06
15.7359	3.21E+06	13.9023	8.08E+06	11.968	6.77E+06
15.7356	3.20E+06	13.9017	8.09E+06	11.9675	6.78E+06
15.7353	3.19E+06	13.9011	8.09E+06	11.967	6.79E+06
15.735	3.19E+06	13.9005	8.08E+06	11.9665	6.80E+06
15.7347	3.19E+06	13.8999	8.07E+06	11.966	6.80E+06
15.7344	3.17E+06	13.8993	8.07E+06	11.9655	6.79E+06
15.7341	3.16E+06	13.8987	8.08E+06	11.9651	6.79E+06
15.7338	3.14E+06	13.8981	8.06E+06	11.9646	6.79E+06
15.7335	3.15E+06	13.8975	8.06E+06	11.9641	6.79E+06
15.7332	3.16E+06	13.8969	8.08E+06	11.9636	6.79E+06
15.7329	3.18E+06	13.8963	8.10E+06	11.9631	6.80E+06
15.7326	3.19E+06	13.8957	8.09E+06	11.9626	6.83E+06
15.7323	3.19E+06	13.8951	8.09E+06	11.9621	6.82E+06
15.732	3.18E+06	13.8945	8.07E+06	11.9616	6.80E+06
15.7317	3.18E+06	13.8939	8.07E+06	11.9612	6.80E+06
15.7314	3.16E+06	13.8933	8.09E+06	11.9607	6.80E+06
15.731	3.16E+06	13.8928	8.09E+06	11.9602	6.79E+06
15.7307	3.18E+06	13.8922	8.08E+06	11.9597	6.79E+06
15.7304	3.20E+06	13.8916	8.07E+06	11.9592	6.80E+06
15.7301	3.19E+06	13.891	8.08E+06	11.9587	6.79E+06
15.7298	3.19E+06	13.8904	8.09E+06	11.9582	6.78E+06
15.7295	3.19E+06	13.8898	8.08E+06	11.9577	6.78E+06
15.7292	3.18E+06	13.8892	8.09E+06	11.9573	6.80E+06
15.7289	3.17E+06	13.8886	8.09E+06	11.9568	6.80E+06
15.7286	3.17E+06	13.888	8.08E+06	11.9563	6.80E+06
15.7283	3.17E+06	13.8874	8.07E+06	11.9558	6.80E+06
15.728	3.15E+06	13.8868	8.06E+06	11.9553	6.79E+06
15.7277	3.15E+06	13.8862	8.07E+06	11.9548	6.79E+06
15.7274	3.15E+06	13.8856	8.08E+06	11.9543	6.80E+06
15.7271	3.16E+06	13.885	8.08E+06	11.9538	6.81E+06
15.7268	3.17E+06	13.8844	8.08E+06	11.9533	6.80E+06
15.7265	3.17E+06	13.8838	8.09E+06	11.9529	6.80E+06
15.7262	3.17E+06	13.8832	8.10E+06	11.9524	6.80E+06
15.7259	3.16E+06	13.8826	8.09E+06	11.9519	6.78E+06
15.7255	3.18E+06	13.8821	8.09E+06	11.9514	6.78E+06
15.7252	3.19E+06	13.8815	8.10E+06	11.9509	6.77E+06
15.7249	3.19E+06	13.8809	8.09E+06	11.9504	6.79E+06
15.7246	3.17E+06	13.8803	8.11E+06	11.9499	6.80E+06
15.7243	3.17E+06	13.8797	8.10E+06	11.9494	6.79E+06
15.724	3.18E+06	13.8791	8.08E+06	11.949	6.81E+06
15.7237	3.19E+06	13.8785	8.07E+06	11.9485	6.81E+06
15.7234	3.17E+06	13.8779	8.07E+06	11.948	6.81E+06
15.7231	3.16E+06	13.8773	8.08E+06	11.9475	6.81E+06
15.7228	3.17E+06	13.8767	8.09E+06	11.947	6.80E+06
15.7225	3.18E+06	13.8761	8.08E+06	11.9465	6.80E+06
15.7222	3.18E+06	13.8755	8.09E+06	11.946	6.81E+06
15.7219	3.18E+06	13.8749	8.08E+06	11.9455	6.81E+06
15.7216	3.16E+06	13.8743	8.08E+06	11.9451	6.81E+06
15.7213	3.19E+06	13.8737	8.07E+06	11.9446	6.80E+06
15.721	3.21E+06	13.8731	8.08E+06	11.9441	6.79E+06
15.7207	3.21E+06	13.8725	8.09E+06	11.9436	6.80E+06
15.7204	3.20E+06	13.8719	8.10E+06	11.9431	6.80E+06
15.72	3.19E+06	13.8714	8.10E+06	11.9426	6.80E+06
15.7197	3.18E+06	13.8708	8.09E+06	11.9421	6.80E+06
15.7194	3.20E+06	13.8702	8.09E+06	11.9416	6.80E+06
15.7191	3.21E+06	13.8696	8.11E+06	11.9412	6.80E+06
15.7188	3.21E+06	13.869	8.10E+06	11.9407	6.82E+06
15.7185	3.21E+06	13.8684	8.09E+06	11.9402	6.81E+06
15.7182	3.22E+06	13.8678	8.09E+06	11.9397	6.81E+06
15.7179	3.21E+06	13.8672	8.09E+06	11.9392	6.81E+06
15.7176	3.21E+06	13.8666	8.08E+06	11.9387	6.80E+06
15.7173	3.22E+06	13.866	8.10E+06	11.9382	6.79E+06
15.717	3.20E+06	13.8654	8.10E+06	11.9377	6.80E+06
15.7167	3.20E+06	13.8648	8.10E+06	11.9373	6.81E+06
15.7164	3.19E+06	13.8642	8.07E+06	11.9368	6.82E+06
15.7161	3.19E+06	13.8636	8.08E+06	11.9363	6.81E+06
15.7158	3.19E+06	13.863	8.09E+06	11.9358	6.81E+06
15.7155	3.19E+06	13.8624	8.09E+06	11.9353	6.82E+06
15.7152	3.18E+06	13.8618	8.10E+06	11.9348	6.83E+06
15.7149	3.18E+06	13.8612	8.10E+06	11.9343	6.82E+06
15.7145	3.19E+06	13.8607	8.10E+06	11.9338	6.81E+06
15.7142	3.20E+06	13.8601	8.11E+06	11.9334	6.81E+06
15.7139	3.21E+06	13.8595	8.11E+06	11.9329	6.82E+06
15.7136	3.22E+06	13.8589	8.12E+06	11.9324	6.82E+06
15.7133	3.22E+06	13.8583	8.11E+06	11.9319	6.82E+06
15.713	3.19E+06	13.8577	8.10E+06	11.9314	6.82E+06
15.7127	3.17E+06	13.8571	8.10E+06	11.9309	6.81E+06
15.7124	3.17E+06	13.8565	8.10E+06	11.9304	6.80E+06
15.7121	3.18E+06	13.8559	8.09E+06	11.9299	6.80E+06
15.7118	3.21E+06	13.8553	8.10E+06	11.9295	6.81E+06
15.7115	3.22E+06	13.8547	8.10E+06	11.929	6.81E+06
15.7112	3.21E+06	13.8541	8.11E+06	11.9285	6.82E+06
15.7109	3.20E+06	13.8535	8.10E+06	11.928	6.82E+06
15.7106	3.20E+06	13.8529	8.11E+06	11.9275	6.81E+06
15.7103	3.20E+06	13.8523	8.10E+06	11.927	6.81E+06
15.71	3.20E+06	13.8517	8.10E+06	11.9265	6.81E+06
15.7097	3.20E+06	13.8511	8.10E+06	11.926	6.80E+06
15.7094	3.20E+06	13.8505	8.09E+06	11.9256	6.80E+06
15.709	3.21E+06	13.85	8.09E+06	11.9251	6.79E+06
15.7087	3.23E+06	13.8494	8.08E+06	11.9246	6.80E+06
15.7084	3.21E+06	13.8488	8.08E+06	11.9241	6.81E+06
15.7081	3.20E+06	13.8482	8.09E+06	11.9236	6.80E+06
15.7078	3.22E+06	13.8476	8.09E+06	11.9231	6.80E+06
15.7075	3.21E+06	13.847	8.09E+06	11.9226	6.79E+06
15.7072	3.22E+06	13.8464	8.09E+06	11.9221	6.82E+06
15.7069	3.22E+06	13.8458	8.10E+06	11.9217	6.83E+06
15.7066	3.23E+06	13.8452	8.09E+06	11.9212	6.83E+06
15.7063	3.22E+06	13.8446	8.09E+06	11.9207	6.83E+06
15.706	3.22E+06	13.844	8.10E+06	11.9202	6.82E+06
15.7057	3.21E+06	13.8434	8.11E+06	11.9197	6.81E+06
15.7054	3.20E+06	13.8428	8.11E+06	11.9192	6.80E+06
15.7051	3.20E+06	13.8422	8.11E+06	11.9187	6.81E+06
15.7048	3.20E+06	13.8416	8.09E+06	11.9182	6.81E+06
15.7045	3.20E+06	13.841	8.10E+06	11.9177	6.80E+06
15.7042	3.20E+06	13.8404	8.11E+06	11.9173	6.80E+06
15.7039	3.21E+06	13.8398	8.11E+06	11.9168	6.80E+06
15.7035	3.23E+06	13.8393	8.10E+06	11.9163	6.80E+06
15.7032	3.23E+06	13.8387	8.11E+06	11.9158	6.80E+06
15.7029	3.22E+06	13.8381	8.11E+06	11.9153	6.80E+06
15.7026	3.21E+06	13.8375	8.11E+06	11.9148	6.80E+06
15.7023	3.21E+06	13.8369	8.10E+06	11.9143	6.80E+06
15.702	3.19E+06	13.8363	8.11E+06	11.9138	6.80E+06
15.7017	3.19E+06	13.8357	8.11E+06	11.9134	6.81E+06
15.7014	3.20E+06	13.8351	8.11E+06	11.9129	6.82E+06
15.7011	3.20E+06	13.8345	8.10E+06	11.9124	6.82E+06
15.7008	3.21E+06	13.8339	8.11E+06	11.9119	6.81E+06
15.7005	3.21E+06	13.8333	8.11E+06	11.9114	6.81E+06
15.7002	3.20E+06	13.8327	8.12E+06	11.9109	6.81E+06
15.6999	3.20E+06	13.8321	8.12E+06	11.9104	6.80E+06
15.6996	3.22E+06	13.8315	8.11E+06	11.9099	6.81E+06
15.6993	3.23E+06	13.8309	8.10E+06	11.9095	6.82E+06
15.699	3.24E+06	13.8303	8.10E+06	11.909	6.83E+06
15.6987	3.24E+06	13.8297	8.12E+06	11.9085	6.81E+06
15.6984	3.23E+06	13.8291	8.13E+06	11.908	6.81E+06
15.698	3.22E+06	13.8286	8.10E+06	11.9075	6.81E+06
15.6977	3.21E+06	13.828	8.10E+06	11.907	6.81E+06
15.6974	3.22E+06	13.8274	8.11E+06	11.9065	6.81E+06
15.6971	3.21E+06	13.8268	8.11E+06	11.906	6.82E+06
15.6968	3.19E+06	13.8262	8.12E+06	11.9056	6.83E+06
15.6965	3.17E+06	13.8256	8.12E+06	11.9051	6.83E+06
15.6962	3.16E+06	13.825	8.10E+06	11.9046	6.83E+06
15.6959	3.16E+06	13.8244	8.10E+06	11.9041	6.81E+06
15.6956	3.16E+06	13.8238	8.10E+06	11.9036	6.81E+06
15.6953	3.14E+06	13.8232	8.10E+06	11.9031	6.81E+06
15.695	3.14E+06	13.8226	8.09E+06	11.9026	6.80E+06
15.6947	3.16E+06	13.822	8.10E+06	11.9021	6.81E+06
15.6944	3.18E+06	13.8214	8.11E+06	11.9017	6.80E+06
15.6941	3.18E+06	13.8208	8.12E+06	11.9012	6.80E+06
15.6938	3.17E+06	13.8202	8.11E+06	11.9007	6.80E+06
15.6935	3.16E+06	13.8196	8.10E+06	11.9002	6.78E+06
15.6932	3.17E+06	13.819	8.10E+06	11.8997	6.79E+06
15.6929	3.17E+06	13.8184	8.11E+06	11.8992	6.80E+06
15.6925	3.18E+06	13.8179	8.10E+06	11.8987	6.81E+06
15.6922	3.19E+06	13.8173	8.10E+06	11.8982	6.81E+06
15.6919	3.20E+06	13.8167	8.11E+06	11.8978	6.81E+06
15.6916	3.20E+06	13.8161	8.11E+06	11.8973	6.81E+06
15.6913	3.22E+06	13.8155	8.11E+06	11.8968	6.81E+06
15.691	3.22E+06	13.8149	8.12E+06	11.8963	6.81E+06
15.6907	3.21E+06	13.8143	8.12E+06	11.8958	6.81E+06
15.6904	3.21E+06	13.8137	8.13E+06	11.8953	6.80E+06
15.6901	3.21E+06	13.8131	8.12E+06	11.8948	6.80E+06
15.6898	3.21E+06	13.8125	8.12E+06	11.8943	6.81E+06
15.6895	3.19E+06	13.8119	8.11E+06	11.8939	6.82E+06
15.6892	3.18E+06	13.8113	8.11E+06	11.8934	6.81E+06
15.6889	3.18E+06	13.8107	8.11E+06	11.8929	6.82E+06
15.6886	3.17E+06	13.8101	8.11E+06	11.8924	6.82E+06
15.6883	3.16E+06	13.8095	8.10E+06	11.8919	6.81E+06
15.688	3.18E+06	13.8089	8.11E+06	11.8914	6.79E+06
15.6877	3.20E+06	13.8083	8.11E+06	11.8909	6.79E+06
15.6874	3.22E+06	13.8077	8.11E+06	11.8904	6.80E+06
15.687	3.22E+06	13.8072	8.12E+06	11.89	6.80E+06
15.6867	3.21E+06	13.8066	8.13E+06	11.8895	6.81E+06
15.6864	3.20E+06	13.806	8.13E+06	11.889	6.82E+06
15.6861	3.20E+06	13.8054	8.13E+06	11.8885	6.82E+06
15.6858	3.20E+06	13.8048	8.12E+06	11.888	6.82E+06
15.6855	3.20E+06	13.8042	8.11E+06	11.8875	6.82E+06
15.6852	3.19E+06	13.8036	8.11E+06	11.887	6.81E+06
15.6849	3.18E+06	13.803	8.12E+06	11.8865	6.81E+06
15.6846	3.20E+06	13.8024	8.10E+06	11.8861	6.82E+06
15.6843	3.23E+06	13.8018	8.09E+06	11.8856	6.80E+06
15.684	3.24E+06	13.8012	8.09E+06	11.8851	6.81E+06
15.6837	3.24E+06	13.8006	8.09E+06	11.8846	6.82E+06
15.6834	3.23E+06	13.8	8.10E+06	11.8841	6.82E+06
15.6831	3.23E+06	13.7994	8.11E+06	11.8836	6.82E+06
15.6828	3.20E+06	13.7988	8.11E+06	11.8831	6.82E+06
15.6825	3.19E+06	13.7982	8.12E+06	11.8826	6.83E+06
15.6822	3.18E+06	13.7976	8.13E+06	11.8821	6.83E+06
15.6819	3.18E+06	13.797	8.13E+06	11.8817	6.82E+06
15.6815	3.19E+06	13.7965	8.13E+06	11.8812	6.82E+06
15.6812	3.18E+06	13.7959	8.13E+06	11.8807	6.82E+06
15.6809	3.18E+06	13.7953	8.13E+06	11.8802	6.81E+06
15.6806	3.19E+06	13.7947	8.14E+06	11.8797	6.81E+06
15.6803	3.20E+06	13.7941	8.14E+06	11.8792	6.83E+06
15.68	3.22E+06	13.7935	8.13E+06	11.8787	6.82E+06
15.6797	3.23E+06	13.7929	8.12E+06	11.8782	6.82E+06
15.6794	3.22E+06	13.7923	8.11E+06	11.8778	6.82E+06
15.6791	3.20E+06	13.7917	8.10E+06	11.8773	6.81E+06
15.6788	3.20E+06	13.7911	8.12E+06	11.8768	6.82E+06
15.6785	3.20E+06	13.7905	8.12E+06	11.8763	6.81E+06
15.6782	3.20E+06	13.7899	8.13E+06	11.8758	6.80E+06
15.6779	3.19E+06	13.7893	8.12E+06	11.8753	6.80E+06
15.6776	3.18E+06	13.7887	8.13E+06	11.8748	6.80E+06
15.6773	3.17E+06	13.7881	8.13E+06	11.8743	6.81E+06
15.677	3.18E+06	13.7875	8.13E+06	11.8739	6.81E+06
15.6767	3.21E+06	13.7869	8.13E+06	11.8734	6.81E+06
15.6764	3.19E+06	13.7863	8.14E+06	11.8729	6.81E+06
15.676	3.18E+06	13.7858	8.14E+06	11.8724	6.82E+06
15.6757	3.18E+06	13.7852	8.12E+06	11.8719	6.83E+06
15.6754	3.19E+06	13.7846	8.12E+06	11.8714	6.83E+06
15.6751	3.18E+06	13.784	8.13E+06	11.8709	6.82E+06
15.6748	3.18E+06	13.7834	8.13E+06	11.8704	6.81E+06
15.6745	3.19E+06	13.7828	8.13E+06	11.87	6.81E+06
15.6742	3.21E+06	13.7822	8.13E+06	11.8695	6.81E+06
15.6739	3.22E+06	13.7816	8.14E+06	11.869	6.81E+06
15.6736	3.22E+06	13.781	8.15E+06	11.8685	6.82E+06
15.6733	3.20E+06	13.7804	8.15E+06	11.868	6.81E+06
15.673	3.18E+06	13.7798	8.14E+06	11.8675	6.82E+06
15.6727	3.18E+06	13.7792	8.15E+06	11.867	6.82E+06
15.6724	3.19E+06	13.7786	8.14E+06	11.8665	6.81E+06
15.6721	3.20E+06	13.778	8.14E+06	11.8661	6.79E+06
15.6718	3.20E+06	13.7774	8.13E+06	11.8656	6.79E+06
15.6715	3.18E+06	13.7768	8.14E+06	11.8651	6.79E+06
15.6712	3.20E+06	13.7762	8.15E+06	11.8646	6.80E+06
15.6709	3.23E+06	13.7756	8.15E+06	11.8641	6.81E+06
15.6705	3.23E+06	13.7751	8.15E+06	11.8636	6.81E+06
15.6702	3.21E+06	13.7745	8.14E+06	11.8631	6.81E+06
15.6699	3.22E+06	13.7739	8.14E+06	11.8626	6.81E+06
15.6696	3.22E+06	13.7733	8.13E+06	11.8622	6.80E+06
15.6693	3.22E+06	13.7727	8.13E+06	11.8617	6.81E+06
15.669	3.22E+06	13.7721	8.14E+06	11.8612	6.81E+06
15.6687	3.22E+06	13.7715	8.16E+06	11.8607	6.82E+06
15.6684	3.21E+06	13.7709	8.16E+06	11.8602	6.82E+06
15.6681	3.20E+06	13.7703	8.15E+06	11.8597	6.81E+06
15.6678	3.21E+06	13.7697	8.16E+06	11.8592	6.81E+06
15.6675	3.21E+06	13.7691	8.16E+06	11.8587	6.82E+06
15.6672	3.22E+06	13.7685	8.14E+06	11.8583	6.81E+06
15.6669	3.23E+06	13.7679	8.14E+06	11.8578	6.82E+06
15.6666	3.24E+06	13.7673	8.14E+06	11.8573	6.82E+06
15.6663	3.26E+06	13.7667	8.13E+06	11.8568	6.82E+06
15.666	3.27E+06	13.7661	8.14E+06	11.8563	6.82E+06
15.6657	3.26E+06	13.7655	8.15E+06	11.8558	6.82E+06
15.6654	3.24E+06	13.7649	8.16E+06	11.8553	6.82E+06
15.665	3.23E+06	13.7644	8.14E+06	11.8548	6.81E+06
15.6647	3.22E+06	13.7638	8.13E+06	11.8544	6.81E+06
15.6644	3.22E+06	13.7632	8.13E+06	11.8539	6.82E+06
15.6641	3.21E+06	13.7626	8.13E+06	11.8534	6.81E+06
15.6638	3.22E+06	13.762	8.14E+06	11.8529	6.81E+06
15.6635	3.22E+06	13.7614	8.15E+06	11.8524	6.81E+06
15.6632	3.24E+06	13.7608	8.14E+06	11.8519	6.82E+06
15.6629	3.25E+06	13.7602	8.14E+06	11.8514	6.82E+06
15.6626	3.25E+06	13.7596	8.14E+06	11.8509	6.82E+06
15.6623	3.23E+06	13.759	8.13E+06	11.8505	6.82E+06
15.662	3.20E+06	13.7584	8.14E+06	11.85	6.82E+06
15.6617	3.18E+06	13.7578	8.15E+06	11.8495	6.81E+06
15.6614	3.18E+06	13.7572	8.14E+06	11.849	6.81E+06
15.6611	3.19E+06	13.7566	8.13E+06	11.8485	6.82E+06
15.6608	3.20E+06	13.756	8.15E+06	11.848	6.82E+06
15.6605	3.22E+06	13.7554	8.14E+06	11.8475	6.81E+06
15.6602	3.23E+06	13.7548	8.14E+06	11.847	6.81E+06
15.6599	3.22E+06	13.7542	8.15E+06	11.8465	6.81E+06
15.6595	3.21E+06	13.7537	8.15E+06	11.8461	6.81E+06
15.6592	3.21E+06	13.7531	8.14E+06	11.8456	6.81E+06
15.6589	3.23E+06	13.7525	8.14E+06	11.8451	6.82E+06
15.6586	3.22E+06	13.7519	8.15E+06	11.8446	6.83E+06
15.6583	3.19E+06	13.7513	8.16E+06	11.8441	6.83E+06
15.658	3.18E+06	13.7507	8.16E+06	11.8436	6.82E+06
15.6577	3.16E+06	13.7501	8.15E+06	11.8431	6.82E+06
15.6574	3.17E+06	13.7495	8.15E+06	11.8426	6.82E+06
15.6571	3.17E+06	13.7489	8.14E+06	11.8422	6.83E+06
15.6568	3.18E+06	13.7483	8.14E+06	11.8417	6.82E+06
15.6565	3.20E+06	13.7477	8.14E+06	11.8412	6.82E+06
15.6562	3.20E+06	13.7471	8.14E+06	11.8407	6.83E+06
15.6559	3.20E+06	13.7465	8.15E+06	11.8402	6.83E+06
15.6556	3.22E+06	13.7459	8.15E+06	11.8397	6.83E+06
15.6553	3.22E+06	13.7453	8.15E+06	11.8392	6.82E+06
15.655	3.21E+06	13.7447	8.14E+06	11.8387	6.81E+06
15.6547	3.19E+06	13.7441	8.13E+06	11.8383	6.80E+06
15.6543	3.17E+06	13.7435	8.13E+06	11.8378	6.80E+06
15.654	3.20E+06	13.743	8.14E+06	11.8373	6.81E+06
15.6537	3.23E+06	13.7424	8.14E+06	11.8368	6.83E+06
15.6534	3.24E+06	13.7418	8.13E+06	11.8363	6.83E+06
15.6531	3.22E+06	13.7412	8.13E+06	11.8358	6.83E+06
15.6528	3.22E+06	13.7406	8.14E+06	11.8353	6.83E+06
15.6525	3.21E+06	13.74	8.14E+06	11.8348	6.83E+06
15.6522	3.21E+06	13.7394	8.15E+06	11.8344	6.82E+06
15.6519	3.19E+06	13.7388	8.14E+06	11.8339	6.81E+06
15.6516	3.18E+06	13.7382	8.13E+06	11.8334	6.82E+06
15.6513	3.18E+06	13.7376	8.13E+06	11.8329	6.83E+06
15.651	3.18E+06	13.737	8.13E+06	11.8324	6.83E+06
15.6507	3.19E+06	13.7364	8.13E+06	11.8319	6.83E+06
15.6504	3.20E+06	13.7358	8.14E+06	11.8314	6.83E+06
15.6501	3.21E+06	13.7352	8.16E+06	11.8309	6.82E+06
15.6498	3.20E+06	13.7346	8.17E+06	11.8305	6.84E+06
15.6495	3.21E+06	13.734	8.16E+06	11.83	6.84E+06
15.6492	3.23E+06	13.7334	8.16E+06	11.8295	6.82E+06
15.6488	3.25E+06	13.7328	8.14E+06	11.829	6.82E+06
15.6485	3.24E+06	13.7323	8.14E+06	11.8285	6.84E+06
15.6482	3.23E+06	13.7317	8.15E+06	11.828	6.82E+06
15.6479	3.25E+06	13.7311	8.16E+06	11.8275	6.82E+06
15.6476	3.25E+06	13.7305	8.16E+06	11.827	6.84E+06
15.6473	3.22E+06	13.7299	8.16E+06	11.8266	6.85E+06
15.647	3.19E+06	13.7293	8.15E+06	11.8261	6.84E+06
15.6467	3.19E+06	13.7287	8.16E+06	11.8256	6.85E+06
15.6464	3.19E+06	13.7281	8.16E+06	11.8251	6.84E+06
15.6461	3.19E+06	13.7275	8.17E+06	11.8246	6.82E+06
15.6458	3.22E+06	13.7269	8.17E+06	11.8241	6.81E+06
15.6455	3.23E+06	13.7263	8.16E+06	11.8236	6.82E+06
15.6452	3.22E+06	13.7257	8.14E+06	11.8231	6.84E+06
15.6449	3.22E+06	13.7251	8.14E+06	11.8227	6.84E+06
15.6446	3.24E+06	13.7245	8.15E+06	11.8222	6.82E+06
15.6443	3.25E+06	13.7239	8.17E+06	11.8217	6.82E+06
15.644	3.23E+06	13.7233	8.17E+06	11.8212	6.82E+06
15.6437	3.21E+06	13.7227	8.16E+06	11.8207	6.82E+06
15.6433	3.20E+06	13.7221	8.16E+06	11.8202	6.83E+06
15.643	3.19E+06	13.7216	8.16E+06	11.8197	6.85E+06
15.6427	3.18E+06	13.721	8.16E+06	11.8192	6.84E+06
15.6424	3.17E+06	13.7204	8.18E+06	11.8188	6.85E+06
15.6421	3.17E+06	13.7198	8.17E+06	11.8183	6.84E+06
15.6418	3.18E+06	13.7192	8.17E+06	11.8178	6.83E+06
15.6415	3.18E+06	13.7186	8.15E+06	11.8173	6.84E+06
15.6412	3.19E+06	13.718	8.16E+06	11.8168	6.84E+06
15.6409	3.20E+06	13.7174	8.16E+06	11.8163	6.85E+06
15.6406	3.20E+06	13.7168	8.16E+06	11.8158	6.84E+06
15.6403	3.20E+06	13.7162	8.15E+06	11.8153	6.83E+06
15.64	3.21E+06	13.7156	8.15E+06	11.8149	6.82E+06
15.6397	3.22E+06	13.715	8.14E+06	11.8144	6.83E+06
15.6394	3.24E+06	13.7144	8.15E+06	11.8139	6.84E+06
15.6391	3.25E+06	13.7138	8.16E+06	11.8134	6.83E+06
15.6388	3.28E+06	13.7132	8.17E+06	11.8129	6.82E+06
15.6385	3.28E+06	13.7126	8.16E+06	11.8124	6.83E+06
15.6382	3.26E+06	13.712	8.17E+06	11.8119	6.84E+06
15.6378	3.24E+06	13.7114	8.17E+06	11.8114	6.85E+06
15.6375	3.22E+06	13.7109	8.18E+06	11.8109	6.85E+06
15.6372	3.20E+06	13.7103	8.17E+06	11.8105	6.85E+06
15.6369	3.19E+06	13.7097	8.16E+06	11.81	6.85E+06
15.6366	3.21E+06	13.7091	8.16E+06	11.8095	6.85E+06
15.6363	3.21E+06	13.7085	8.17E+06	11.809	6.85E+06
15.636	3.20E+06	13.7079	8.16E+06	11.8085	6.84E+06
15.6357	3.21E+06	13.7073	8.18E+06	11.808	6.83E+06
15.6354	3.21E+06	13.7067	8.18E+06	11.8075	6.83E+06
15.6351	3.21E+06	13.7061	8.18E+06	11.807	6.83E+06
15.6348	3.20E+06	13.7055	8.18E+06	11.8066	6.83E+06
15.6345	3.20E+06	13.7049	8.18E+06	11.8061	6.82E+06
15.6342	3.23E+06	13.7043	8.18E+06	11.8056	6.81E+06
15.6339	3.24E+06	13.7037	8.19E+06	11.8051	6.82E+06
15.6336	3.23E+06	13.7031	8.19E+06	11.8046	6.82E+06
15.6333	3.22E+06	13.7025	8.18E+06	11.8041	6.84E+06
15.633	3.20E+06	13.7019	8.18E+06	11.8036	6.84E+06
15.6327	3.19E+06	13.7013	8.18E+06	11.8031	6.83E+06
15.6323	3.20E+06	13.7007	8.16E+06	11.8027	6.83E+06
15.632	3.20E+06	13.7002	8.16E+06	11.8022	6.82E+06
15.6317	3.20E+06	13.6996	8.16E+06	11.8017	6.83E+06
15.6314	3.22E+06	13.699	8.16E+06	11.8012	6.84E+06
15.6311	3.22E+06	13.6984	8.16E+06	11.8007	6.85E+06
15.6308	3.22E+06	13.6978	8.17E+06	11.8002	6.83E+06
15.6305	3.23E+06	13.6972	8.15E+06	11.7997	6.84E+06
15.6302	3.23E+06	13.6966	8.16E+06	11.7992	6.84E+06
15.6299	3.23E+06	13.696	8.15E+06	11.7988	6.84E+06
15.6296	3.25E+06	13.6954	8.16E+06	11.7983	6.84E+06
15.6293	3.25E+06	13.6948	8.16E+06	11.7978	6.84E+06
15.629	3.23E+06	13.6942	8.17E+06	11.7973	6.84E+06
15.6287	3.22E+06	13.6936	8.17E+06	11.7968	6.82E+06
15.6284	3.21E+06	13.693	8.18E+06	11.7963	6.82E+06
15.6281	3.20E+06	13.6924	8.16E+06	11.7958	6.82E+06
15.6278	3.19E+06	13.6918	8.16E+06	11.7953	6.83E+06
15.6275	3.19E+06	13.6912	8.17E+06	11.7949	6.84E+06
15.6272	3.20E+06	13.6906	8.17E+06	11.7944	6.83E+06
15.6268	3.20E+06	13.69	8.17E+06	11.7939	6.84E+06
15.6265	3.19E+06	13.6895	8.17E+06	11.7934	6.84E+06
15.6262	3.17E+06	13.6889	8.17E+06	11.7929	6.84E+06
15.6259	3.17E+06	13.6883	8.17E+06	11.7924	6.85E+06
15.6256	3.19E+06	13.6877	8.17E+06	11.7919	6.85E+06
15.6253	3.21E+06	13.6871	8.17E+06	11.7914	6.83E+06
15.625	3.20E+06	13.6865	8.16E+06	11.791	6.83E+06
15.6247	3.22E+06	13.6859	8.16E+06	11.7905	6.83E+06
15.6244	3.24E+06	13.6853	8.17E+06	11.79	6.84E+06
15.6241	3.25E+06	13.6847	8.16E+06	11.7895	6.84E+06
15.6238	3.26E+06	13.6841	8.17E+06	11.789	6.84E+06
15.6235	3.27E+06	13.6835	8.18E+06	11.7885	6.83E+06
15.6232	3.25E+06	13.6829	8.16E+06	11.788	6.85E+06
15.6229	3.23E+06	13.6823	8.16E+06	11.7875	6.84E+06
15.6226	3.21E+06	13.6817	8.16E+06	11.7871	6.83E+06
15.6223	3.20E+06	13.6811	8.16E+06	11.7866	6.81E+06
15.622	3.21E+06	13.6805	8.16E+06	11.7861	6.81E+06
15.6217	3.25E+06	13.6799	8.17E+06	11.7856	6.83E+06
15.6213	3.29E+06	13.6793	8.16E+06	11.7851	6.84E+06
15.621	3.29E+06	13.6788	8.16E+06	11.7846	6.83E+06
15.6207	3.28E+06	13.6782	8.16E+06	11.7841	6.83E+06
15.6204	3.25E+06	13.6776	8.17E+06	11.7836	6.83E+06
15.6201	3.24E+06	13.677	8.17E+06	11.7832	6.84E+06
15.6198	3.24E+06	13.6764	8.17E+06	11.7827	6.83E+06
15.6195	3.24E+06	13.6758	8.17E+06	11.7822	6.83E+06
15.6192	3.24E+06	13.6752	8.18E+06	11.7817	6.83E+06
15.6189	3.24E+06	13.6746	8.18E+06	11.7812	6.83E+06
15.6186	3.23E+06	13.674	8.18E+06	11.7807	6.82E+06
15.6183	3.23E+06	13.6734	8.18E+06	11.7802	6.82E+06
15.618	3.23E+06	13.6728	8.19E+06	11.7797	6.82E+06
15.6177	3.22E+06	13.6722	8.19E+06	11.7793	6.84E+06
15.6174	3.23E+06	13.6716	8.18E+06	11.7788	6.83E+06
15.6171	3.26E+06	13.671	8.16E+06	11.7783	6.83E+06
15.6168	3.24E+06	13.6704	8.17E+06	11.7778	6.83E+06
15.6165	3.22E+06	13.6698	8.17E+06	11.7773	6.82E+06
15.6162	3.21E+06	13.6692	8.17E+06	11.7768	6.82E+06
15.6158	3.22E+06	13.6686	8.17E+06	11.7763	6.82E+06
15.6155	3.20E+06	13.6681	8.17E+06	11.7758	6.83E+06
15.6152	3.21E+06	13.6675	8.17E+06	11.7753	6.84E+06
15.6149	3.24E+06	13.6669	8.18E+06	11.7749	6.84E+06
15.6146	3.26E+06	13.6663	8.18E+06	11.7744	6.83E+06
15.6143	3.27E+06	13.6657	8.18E+06	11.7739	6.84E+06
15.614	3.25E+06	13.6651	8.17E+06	11.7734	6.85E+06
15.6137	3.24E+06	13.6645	8.17E+06	11.7729	6.85E+06
15.6134	3.23E+06	13.6639	8.17E+06	11.7724	6.84E+06
15.6131	3.23E+06	13.6633	8.19E+06	11.7719	6.84E+06
15.6128	3.23E+06	13.6627	8.19E+06	11.7714	6.84E+06
15.6125	3.22E+06	13.6621	8.19E+06	11.771	6.84E+06
15.6122	3.20E+06	13.6615	8.18E+06	11.7705	6.83E+06
15.6119	3.20E+06	13.6609	8.19E+06	11.77	6.82E+06
15.6116	3.22E+06	13.6603	8.19E+06	11.7695	6.83E+06
15.6113	3.24E+06	13.6597	8.19E+06	11.769	6.84E+06
15.611	3.25E+06	13.6591	8.19E+06	11.7685	6.84E+06
15.6107	3.25E+06	13.6585	8.19E+06	11.768	6.85E+06
15.6103	3.24E+06	13.6579	8.17E+06	11.7675	6.85E+06
15.61	3.23E+06	13.6574	8.16E+06	11.7671	6.85E+06
15.6097	3.22E+06	13.6568	8.16E+06	11.7666	6.86E+06
15.6094	3.21E+06	13.6562	8.18E+06	11.7661	6.84E+06
15.6091	3.23E+06	13.6556	8.17E+06	11.7656	6.83E+06
15.6088	3.24E+06	13.655	8.18E+06	11.7651	6.82E+06
15.6085	3.24E+06	13.6544	8.18E+06	11.7646	6.82E+06
15.6082	3.23E+06	13.6538	8.18E+06	11.7641	6.85E+06
15.6079	3.23E+06	13.6532	8.19E+06	11.7636	6.85E+06
15.6076	3.22E+06	13.6526	8.20E+06	11.7632	6.84E+06
15.6073	3.21E+06	13.652	8.19E+06	11.7627	6.85E+06
15.607	3.21E+06	13.6514	8.19E+06	11.7622	6.87E+06
15.6067	3.21E+06	13.6508	8.19E+06	11.7617	6.86E+06
15.6064	3.21E+06	13.6502	8.19E+06	11.7612	6.85E+06
15.6061	3.24E+06	13.6496	8.18E+06	11.7607	6.84E+06
15.6058	3.26E+06	13.649	8.17E+06	11.7602	6.84E+06
15.6055	3.25E+06	13.6484	8.17E+06	11.7597	6.86E+06
15.6052	3.23E+06	13.6478	8.19E+06	11.7593	6.87E+06
15.6048	3.22E+06	13.6472	8.20E+06	11.7588	6.87E+06
15.6045	3.23E+06	13.6467	8.20E+06	11.7583	6.87E+06
15.6042	3.22E+06	13.6461	8.18E+06	11.7578	6.87E+06
15.6039	3.21E+06	13.6455	8.18E+06	11.7573	6.86E+06
15.6036	3.21E+06	13.6449	8.17E+06	11.7568	6.85E+06
15.6033	3.21E+06	13.6443	8.18E+06	11.7563	6.85E+06
15.603	3.22E+06	13.6437	8.19E+06	11.7558	6.85E+06
15.6027	3.23E+06	13.6431	8.18E+06	11.7554	6.85E+06
15.6024	3.22E+06	13.6425	8.18E+06	11.7549	6.85E+06
15.6021	3.20E+06	13.6419	8.19E+06	11.7544	6.86E+06
15.6018	3.19E+06	13.6413	8.19E+06	11.7539	6.85E+06
15.6015	3.19E+06	13.6407	8.20E+06	11.7534	6.84E+06
15.6012	3.20E+06	13.6401	8.21E+06	11.7529	6.86E+06
15.6009	3.21E+06	13.6395	8.21E+06	11.7524	6.85E+06
15.6006	3.21E+06	13.6389	8.21E+06	11.7519	6.85E+06
15.6003	3.20E+06	13.6383	8.21E+06	11.7515	6.85E+06
15.6	3.19E+06	13.6377	8.21E+06	11.751	6.84E+06
15.5997	3.18E+06	13.6371	8.20E+06	11.7505	6.84E+06
15.5993	3.18E+06	13.6365	8.19E+06	11.75	6.83E+06
15.599	3.18E+06	13.636	8.20E+06	11.7495	6.84E+06
15.5987	3.18E+06	13.6354	8.19E+06	11.749	6.84E+06
15.5984	3.17E+06	13.6348	8.19E+06	11.7485	6.84E+06
15.5981	3.18E+06	13.6342	8.19E+06	11.748	6.83E+06
15.5978	3.18E+06	13.6336	8.19E+06	11.7476	6.84E+06
15.5975	3.18E+06	13.633	8.18E+06	11.7471	6.86E+06
15.5972	3.17E+06	13.6324	8.17E+06	11.7466	6.85E+06
15.5969	3.16E+06	13.6318	8.18E+06	11.7461	6.85E+06
15.5966	3.18E+06	13.6312	8.18E+06	11.7456	6.85E+06
15.5963	3.20E+06	13.6306	8.18E+06	11.7451	6.84E+06
15.596	3.21E+06	13.63	8.17E+06	11.7446	6.85E+06
15.5957	3.21E+06	13.6294	8.17E+06	11.7441	6.85E+06
15.5954	3.23E+06	13.6288	8.17E+06	11.7437	6.85E+06
15.5951	3.24E+06	13.6282	8.18E+06	11.7432	6.85E+06
15.5948	3.23E+06	13.6276	8.19E+06	11.7427	6.85E+06
15.5945	3.23E+06	13.627	8.20E+06	11.7422	6.87E+06
15.5942	3.23E+06	13.6264	8.20E+06	11.7417	6.86E+06
15.5938	3.23E+06	13.6258	8.19E+06	11.7412	6.86E+06
15.5935	3.22E+06	13.6253	8.20E+06	11.7407	6.87E+06
15.5932	3.22E+06	13.6247	8.21E+06	11.7402	6.87E+06
15.5929	3.24E+06	13.6241	8.22E+06	11.7397	6.86E+06
15.5926	3.25E+06	13.6235	8.21E+06	11.7393	6.86E+06
15.5923	3.25E+06	13.6229	8.21E+06	11.7388	6.86E+06
15.592	3.24E+06	13.6223	8.22E+06	11.7383	6.85E+06
15.5917	3.24E+06	13.6217	8.22E+06	11.7378	6.84E+06
15.5914	3.24E+06	13.6211	8.22E+06	11.7373	6.83E+06
15.5911	3.24E+06	13.6205	8.21E+06	11.7368	6.85E+06
15.5908	3.23E+06	13.6199	8.19E+06	11.7363	6.86E+06
15.5905	3.22E+06	13.6193	8.19E+06	11.7358	6.86E+06
15.5902	3.22E+06	13.6187	8.19E+06	11.7354	6.86E+06
15.5899	3.21E+06	13.6181	8.18E+06	11.7349	6.86E+06
15.5896	3.22E+06	13.6175	8.19E+06	11.7344	6.86E+06
15.5893	3.22E+06	13.6169	8.18E+06	11.7339	6.86E+06
15.589	3.20E+06	13.6163	8.18E+06	11.7334	6.86E+06
15.5887	3.20E+06	13.6157	8.19E+06	11.7329	6.86E+06
15.5883	3.23E+06	13.6152	8.20E+06	11.7324	6.87E+06
15.588	3.22E+06	13.6146	8.21E+06	11.7319	6.86E+06
15.5877	3.22E+06	13.614	8.22E+06	11.7315	6.84E+06
15.5874	3.22E+06	13.6134	8.22E+06	11.731	6.84E+06
15.5871	3.23E+06	13.6128	8.21E+06	11.7305	6.85E+06
15.5868	3.24E+06	13.6122	8.20E+06	11.73	6.86E+06
15.5865	3.23E+06	13.6116	8.19E+06	11.7295	6.85E+06
15.5862	3.22E+06	13.611	8.18E+06	11.729	6.84E+06
15.5859	3.24E+06	13.6104	8.18E+06	11.7285	6.85E+06
15.5856	3.23E+06	13.6098	8.20E+06	11.728	6.86E+06
15.5853	3.21E+06	13.6092	8.21E+06	11.7276	6.86E+06
15.585	3.21E+06	13.6086	8.21E+06	11.7271	6.85E+06
15.5847	3.21E+06	13.608	8.21E+06	11.7266	6.85E+06
15.5844	3.22E+06	13.6074	8.23E+06	11.7261	6.86E+06
15.5841	3.23E+06	13.6068	8.23E+06	11.7256	6.86E+06
15.5838	3.22E+06	13.6062	8.23E+06	11.7251	6.86E+06
15.5835	3.22E+06	13.6056	8.22E+06	11.7246	6.86E+06
15.5832	3.23E+06	13.605	8.21E+06	11.7241	6.86E+06
15.5828	3.23E+06	13.6045	8.23E+06	11.7237	6.86E+06
15.5825	3.25E+06	13.6039	8.22E+06	11.7232	6.86E+06
15.5822	3.26E+06	13.6033	8.22E+06	11.7227	6.86E+06
15.5819	3.25E+06	13.6027	8.21E+06	11.7222	6.85E+06
15.5816	3.23E+06	13.6021	8.21E+06	11.7217	6.85E+06
15.5813	3.23E+06	13.6015	8.21E+06	11.7212	6.85E+06
15.581	3.21E+06	13.6009	8.21E+06	11.7207	6.85E+06
15.5807	3.20E+06	13.6003	8.21E+06	11.7202	6.85E+06
15.5804	3.23E+06	13.5997	8.21E+06	11.7198	6.85E+06
15.5801	3.24E+06	13.5991	8.21E+06	11.7193	6.86E+06
15.5798	3.23E+06	13.5985	8.21E+06	11.7188	6.86E+06
15.5795	3.23E+06	13.5979	8.21E+06	11.7183	6.86E+06
15.5792	3.24E+06	13.5973	8.21E+06	11.7178	6.86E+06
15.5789	3.26E+06	13.5967	8.20E+06	11.7173	6.87E+06
15.5786	3.26E+06	13.5961	8.19E+06	11.7168	6.88E+06
15.5783	3.26E+06	13.5955	8.18E+06	11.7163	6.87E+06
15.578	3.25E+06	13.5949	8.20E+06	11.7159	6.87E+06
15.5777	3.23E+06	13.5943	8.21E+06	11.7154	6.88E+06
[truncated: 63,537 more rows]
